# Supplementary material for: Methyl 2-(4,6-dichloro-1,3,5-triazin-2-yl­amino)acetate
Source: Acta Crystallogr Sect E Struct Rep Online. 2009 Jul 25;65(Pt 8):o1985–6. doi: 10.1107/S1600536809028670 (PMC2977099; doi:10.1107/S1600536809028670)
Supplement: Supplementary file 1 [file e-65-o1985-sup1.cif]

##############################################################################
###                                                                        ###
###        Electronic paper (Acta Crystallographica Section E)             ###
###                                                                        ###
##############################################################################
#                                                                            #
# This CIF contains the data in a paper accepted for publication in Acta     #
# Crystallographica Section E. It conforms to the requirements of Notes      #
# for Authors for Section E, and has been peer reviewed under the auspices   #
# of the IUCr Commission on Journals.                                        #
#                                                                            #
# Full details of the Crystallographic Information File format               #
# are given in the paper "The Crystallographic Information File (CIF):       #
# a New Standard Archive File for Crystallography" by S. R. Hall, F. H.      #
# Allen and I. D. Brown [Acta Cryst. (1991), A47, 655-685].                  #
#                                                                            #
# The current version of the core CIF dictionary is obtainable from          #
# ftp://ftp.iucr.org/pub/cif_core.dic. The current version number is 2.4.    #
#                                                                            #
# Software is freely available for graphical display of the structure(s) in  #
# this CIF.  For information consult the CIF home page http://www.iucr.org/  #
# cif/home.html                                                              #
#                                                                            #
# This file may be used for bona fide research purposes within the           #
# scientific community so long as proper attribution is given to the journal # 
# article from which it was obtained.                                        #
#                                                                            #
##############################################################################
                                             
data_global
_journal_date_recd_electronic     2009-07-17
_journal_date_accepted     2009-07-20
_journal_name_full     'Acta Crystallographica, Section E'
_journal_year     2009
_journal_volume     65
_journal_issue      8
_journal_page_first     o1985
_journal_page_last     o1986
_journal_paper_category     QO
_journal_coeditor_code     TK2507
_publ_contact_author_name     'Filipe A. Almeida Paz'
_publ_contact_author_address
;
 Department of Chemistry
 University of Aveiro
 CICECO
 3810-193
 Aveiro
 Portugal
;
_publ_contact_author_email     filipe.paz@ua.pt
_publ_contact_author_fax     '+351 234 401470'
_publ_contact_author_phone     '+351 234 401418'
_publ_section_title
;
Methyl 2-(4,6-dichloro-1,3,5-triazin-2-ylamino)acetate
;
loop_
    _publ_author_name
    _publ_author_footnote
    _publ_author_address
    'Vilela, S\'ergio M. F.' .
;
Department of Chemistry
University of Aveiro
CICECO
3810-193 Aveiro
Portugal
;
    'Almeida Paz, Filipe A.' .
;
Department of Chemistry
University of Aveiro
CICECO
3810-193 Aveiro
Portugal
;
    'Tom\'e, Jo\~ao P. C.' .
;
Department of Chemistry
University of Aveiro
QOPNA
3810-193 Aveiro
Portugal
;
    'Zea Bermudez, Ver\'onica de' .
;
Department of Chemistry
CQ-VR
University of Tr\'as-os-Montes e Alto Douro
5001-801 Vila Real
Portugal
;
    'Cavaleiro, Jos\'e A. S.' .
;
Department of Chemistry
University of Aveiro
3810-193 Aveiro
Portugal
;
    'Rocha, Jo\~ao' .
;
Department of Chemistry
University of Aveiro
CICECO
3810-193 Aveiro
Portugal
;
data_I
_chemical_name_systematic
;
Methyl 2-(4,6-dichloro-1,3,5-triazin-2-ylamino)acetate
;
_chemical_name_common     ?
_chemical_formula_moiety     'C6 H6 Cl2 N4 O2'
_chemical_formula_sum     'C6 H6 Cl2 N4 O2'
_chemical_formula_iupac     'C6 H6 Cl2 N4 O2'
_chemical_formula_weight     237.05
_chemical_melting_point     ?
_symmetry_cell_setting     Triclinic
_symmetry_space_group_name_H-M     'P -1'
_symmetry_space_group_name_Hall     '-P 1'
loop_
    _symmetry_equiv_pos_as_xyz
    'x, y, z'
    '-x, -y, -z'
_cell_length_a     7.3543(4)
_cell_length_b     9.7523(5)
_cell_length_c     13.4133(7)
_cell_angle_alpha     97.714(3)
_cell_angle_beta     92.714(3)
_cell_angle_gamma     90.225(3)
_cell_volume     952.19(9)
_cell_formula_units_Z     4
_cell_measurement_reflns_used     6830
_cell_measurement_theta_min     2.8
_cell_measurement_theta_max     28.9
_cell_measurement_temperature     150(2)
_exptl_crystal_description     Plate
_exptl_crystal_colour     Colourless
_exptl_crystal_size_max     0.18
_exptl_crystal_size_mid     0.16
_exptl_crystal_size_min     0.04
_exptl_crystal_density_diffrn     1.654
_exptl_crystal_density_meas     ?
_exptl_crystal_density_method     'not measured'
_exptl_crystal_F_000     480
_exptl_absorpt_coefficient_mu     0.660
_exptl_absorpt_correction_type     Multi-scan
_exptl_absorpt_process_details     '(SADABS; Sheldrick, 1997)'
_exptl_absorpt_correction_T_min     0.890
_exptl_absorpt_correction_T_max     0.974
_exptl_special_details
;
;
_diffrn_ambient_temperature     150(2)
_diffrn_radiation_type     MoK\a
_diffrn_radiation_wavelength     0.71073
_diffrn_radiation_source     'fine-focus sealed tube'
_diffrn_radiation_monochromator     graphite
_diffrn_measurement_device_type     'Bruker X8 Kappa CCD APEXII'
_diffrn_measurement_method     '\w and \f'
_diffrn_detector_area_resol_mean     ?
_diffrn_reflns_number     23605
_diffrn_reflns_av_R_equivalents     0.047
_diffrn_reflns_av_sigmaI/netI     0.042
_diffrn_reflns_theta_min     3.7
_diffrn_reflns_theta_max     29.1
_diffrn_reflns_theta_full     29.1
_diffrn_measured_fraction_theta_max     0.983
_diffrn_measured_fraction_theta_full     0.983
_diffrn_reflns_limit_h_min     -10
_diffrn_reflns_limit_h_max     10
_diffrn_reflns_limit_k_min     -13
_diffrn_reflns_limit_k_max     13
_diffrn_reflns_limit_l_min     -18
_diffrn_reflns_limit_l_max     18
_diffrn_standards_number     ?
_diffrn_standards_interval_count     ?
_diffrn_standards_interval_time     ?
_diffrn_standards_decay_%     ?
_refine_special_details
;
Refinement of <i>F</i>^2^ against ALL reflections. The weighted <i>R</i>-factor
<i>wR</i> and goodness of fit <i>S</i> are based on <i>F</i>^2^, conventional
<i>R</i>-factors <i>R</i> are based on <i>F</i>, with <i>F</i> set to zero for
negative <i>F</i>^2^. The threshold expression of <i>F</i>^2^ >
\s(<i>F</i>^2^) is used only for calculating <i>R</i>-factors(gt) <i>etc</i>.
and is not relevant to the choice of reflections for refinement.
<i>R</i>-factors based on <i>F</i>^2^ are statistically about twice as large
as those based on <i>F</i>, and <i>R</i>- factors based on ALL data will be
even larger.
;
_reflns_number_total     5043
_reflns_number_gt     3753
_reflns_threshold_expression     I>2\s(I)
_refine_ls_structure_factor_coef     Fsqd
_refine_ls_matrix_type     full
_refine_ls_R_factor_all     0.082
_refine_ls_R_factor_gt     0.059
_refine_ls_wR_factor_gt     0.150
_refine_ls_wR_factor_ref     0.165
_refine_ls_goodness_of_fit_ref     1.04
_refine_ls_restrained_S_all     1.04
_refine_ls_number_reflns     5043
_refine_ls_number_parameters     261
_refine_ls_number_restraints     2
_refine_ls_hydrogen_treatment     mixed
_refine_ls_weighting_scheme     calc
_refine_ls_weighting_details
          'calc w=1/[\s^2^(Fo^2^)+(0.0886P)^2^+1.283P] where P=(Fo^2^+2Fc^2^)/3'
_atom_sites_solution_hydrogens     mixed
_atom_sites_solution_primary     direct
_atom_sites_solution_secondary     difmap
_refine_ls_shift/su_max     0.001
_refine_ls_shift/su_mean     0.000
_refine_diff_density_max     1.78
_refine_diff_density_min     -0.42
_refine_ls_extinction_method     none
_refine_ls_extinction_coef     ?
loop_
    _atom_type_symbol
    _atom_type_description
    _atom_type_scat_dispersion_real
    _atom_type_scat_dispersion_imag
    _atom_type_scat_source
    'C' 'C' 0.0033 0.0016
                         'International Tables Vol C Tables 4.2.6.8 and 6.1.1.4'
    'H' 'H' 0.0000 0.0000
                         'International Tables Vol C Tables 4.2.6.8 and 6.1.1.4'
    'N' 'N' 0.0061 0.0033
                         'International Tables Vol C Tables 4.2.6.8 and 6.1.1.4'
    'O' 'O' 0.0106 0.0060
                         'International Tables Vol C Tables 4.2.6.8 and 6.1.1.4'
    'Cl' 'Cl' 0.1484 0.1585
                         'International Tables Vol C Tables 4.2.6.8 and 6.1.1.4'
_computing_data_collection     'APEX2 (Bruker, 2006)'
_computing_cell_refinement     'SAINT-Plus (Bruker, 2005)'
_computing_data_reduction     'SAINT-Plus (Bruker, 2005)'
_computing_structure_solution     'SHELXTL (Sheldrick, 2008)'
_computing_structure_refinement     'SHELXTL (Sheldrick, 2008)'
_computing_molecular_graphics     'DIAMOND (Brandenburg, 2009)'
_computing_publication_material     'SHELXTL (Sheldrick, 2008)'
loop_
    _atom_site_type_symbol
    _atom_site_label
    _atom_site_fract_x
    _atom_site_fract_y
    _atom_site_fract_z
    _atom_site_U_iso_or_equiv
    _atom_site_adp_type
    _atom_site_calc_flag
    _atom_site_refinement_flags
    _atom_site_occupancy
    _atom_site_disorder_assembly
    _atom_site_disorder_group
    Cl Cl1 0.03910(11) 0.76811(9) 0.64289(6) 0.02802(19) Uani d . 1 . .
    Cl Cl2 0.05165(10) 0.83098(7) 1.03313(5) 0.02279(18) Uani d . 1 . .
    Cl Cl3 0.55099(12) 0.59177(9) 0.63658(6) 0.0312(2) Uani d . 1 . .
    Cl Cl4 0.54953(10) 0.68082(7) 1.02721(6) 0.02374(18) Uani d . 1 . .
    N N1 0.0584(3) 0.8055(2) 0.83787(18) 0.0195(5) Uani d . 1 . .
    N N2 0.3083(3) 0.9206(2) 0.93391(18) 0.0172(5) Uani d . 1 . .
    N N3 0.3084(3) 0.8875(2) 0.75349(18) 0.0177(5) Uani d . 1 . .
    N N4 0.5544(3) 0.9858(2) 0.85124(18) 0.0182(5) Uani d D 1 . .
    H H4 0.610(5) 1.014(4) 0.9155(14) 0.027 Uiso d D 1 . .
    N N5 0.5630(3) 0.6316(2) 0.83184(19) 0.0214(5) Uani d . 1 . .
    N N6 0.8095(3) 0.5542(2) 0.93194(17) 0.0160(5) Uani d . 1 . .
    N N7 0.8146(3) 0.5166(2) 0.75176(18) 0.0178(5) Uani d . 1 . .
    N N8 1.0585(3) 0.4599(2) 0.85293(18) 0.0174(5) Uani d D 1 . .
    H H8 1.109(5) 0.456(4) 0.9184(13) 0.026 Uiso d D 1 . .
    C C1 0.1492(4) 0.8273(3) 0.7573(2) 0.0179(5) Uani d . 1 . .
    C C2 0.1510(4) 0.8563(3) 0.9232(2) 0.0173(5) Uani d . 1 . .
    C C3 0.3874(4) 0.9307(3) 0.8456(2) 0.0163(5) Uani d . 1 . .
    C C4 0.6573(4) 0.9941(3) 0.7636(2) 0.0194(6) Uani d . 1 . .
    H H4A 0.6299 0.9116 0.7136 0.023 Uiso calc R 1 . .
    H H4B 0.7888 0.9934 0.7830 0.023 Uiso calc R 1 . .
    C C5 0.6151(4) 1.1235(3) 0.7156(2) 0.0175(5) Uani d . 1 . .
    C C6 0.6440(5) 1.2261(4) 0.5677(3) 0.0321(8) Uani d . 1 . .
    H H6A 0.5217 1.2643 0.5759 0.048 Uiso calc R 1 . .
    H H6B 0.6629 1.1990 0.4959 0.048 Uiso calc R 1 . .
    H H6C 0.7349 1.2963 0.5957 0.048 Uiso calc R 1 . .
    C C7 0.6559(4) 0.5773(3) 0.7536(2) 0.0194(6) Uani d . 1 . .
    C C8 0.6527(4) 0.6144(3) 0.9185(2) 0.0172(5) Uani d . 1 . .
    C C9 0.8913(4) 0.5102(3) 0.8450(2) 0.0156(5) Uani d . 1 . .
    C C10 1.1643(4) 0.4189(3) 0.7663(2) 0.0181(5) Uani d . 1 . .
    H H10A 1.2954 0.4260 0.7871 0.022 Uiso calc R 1 . .
    H H10B 1.1405 0.4833 0.7162 0.022 Uiso calc R 1 . .
    C C11 1.1208(4) 0.2724(3) 0.7175(2) 0.0175(5) Uani d . 1 . .
    C C12 1.1656(5) 0.1125(3) 0.5745(2) 0.0296(7) Uani d . 1 . .
    H H12A 1.2338 0.0502 0.6137 0.044 Uiso calc R 1 . .
    H H12B 1.2142 0.1072 0.5073 0.044 Uiso calc R 1 . .
    H H12C 1.0368 0.0849 0.5682 0.044 Uiso calc R 1 . .
    O O1 0.6625(3) 1.1059(2) 0.62027(16) 0.0241(5) Uani d . 1 . .
    O O2 0.5510(3) 1.2274(2) 0.75767(17) 0.0289(5) Uani d . 1 . .
    O O3 1.1833(3) 0.2526(2) 0.62497(15) 0.0222(4) Uani d . 1 . .
    O O4 1.0454(3) 0.1858(2) 0.75626(17) 0.0298(5) Uani d . 1 . .
loop_
    _atom_site_aniso_label
    _atom_site_aniso_U_11
    _atom_site_aniso_U_22
    _atom_site_aniso_U_33
    _atom_site_aniso_U_12
    _atom_site_aniso_U_13
    _atom_site_aniso_U_23
    Cl1 0.0294(4) 0.0362(4) 0.0181(4) -0.0088(3) -0.0034(3) 0.0043(3)
    Cl2 0.0263(4) 0.0243(3) 0.0186(3) -0.0070(3) 0.0063(3) 0.0042(3)
    Cl3 0.0374(5) 0.0337(4) 0.0217(4) 0.0070(3) -0.0087(3) 0.0045(3)
    Cl4 0.0263(4) 0.0231(3) 0.0221(4) 0.0093(3) 0.0070(3) 0.0016(3)
    N1 0.0204(12) 0.0204(11) 0.0188(12) -0.0048(9) 0.0021(10) 0.0058(9)
    N2 0.0194(12) 0.0155(10) 0.0173(11) -0.0006(9) 0.0032(9) 0.0041(9)
    N3 0.0194(12) 0.0180(11) 0.0165(11) 0.0009(9) 0.0011(9) 0.0045(9)
    N4 0.0176(12) 0.0208(11) 0.0163(11) -0.0014(9) 0.0026(9) 0.0017(9)
    N5 0.0217(13) 0.0195(11) 0.0223(13) 0.0046(10) -0.0028(10) 0.0012(9)
    N6 0.0179(11) 0.0140(10) 0.0161(11) 0.0015(8) 0.0017(9) 0.0015(8)
    N7 0.0220(12) 0.0167(11) 0.0146(11) -0.0015(9) 0.0013(9) 0.0017(8)
    N8 0.0190(12) 0.0186(11) 0.0144(11) 0.0020(9) 0.0017(9) 0.0010(9)
    C1 0.0212(14) 0.0182(12) 0.0143(13) 0.0001(10) -0.0026(10) 0.0030(10)
    C2 0.0198(13) 0.0168(12) 0.0161(13) -0.0009(10) 0.0039(10) 0.0040(10)
    C3 0.0190(13) 0.0138(11) 0.0170(13) 0.0031(10) 0.0021(10) 0.0048(10)
    C4 0.0185(13) 0.0215(13) 0.0190(14) 0.0020(10) 0.0046(11) 0.0040(11)
    C5 0.0160(13) 0.0193(12) 0.0170(13) -0.0012(10) 0.0035(10) 0.0007(10)
    C6 0.043(2) 0.0308(16) 0.0269(17) 0.0052(14) 0.0134(15) 0.0146(14)
    C7 0.0263(15) 0.0153(12) 0.0169(13) -0.0008(11) -0.0031(11) 0.0043(10)
    C8 0.0185(13) 0.0137(12) 0.0191(13) 0.0016(10) 0.0033(10) 0.0002(10)
    C9 0.0185(13) 0.0107(11) 0.0171(13) -0.0024(9) 0.0017(10) 0.0003(9)
    C10 0.0176(13) 0.0186(12) 0.0177(13) -0.0016(10) 0.0043(10) -0.0006(10)
    C11 0.0154(13) 0.0209(13) 0.0160(13) 0.0006(10) 0.0001(10) 0.0015(10)
    C12 0.0411(19) 0.0255(15) 0.0194(15) 0.0042(13) 0.0031(13) -0.0075(12)
    O1 0.0330(12) 0.0227(10) 0.0178(10) 0.0049(9) 0.0089(9) 0.0046(8)
    O2 0.0384(13) 0.0257(11) 0.0242(12) 0.0106(10) 0.0135(10) 0.0047(9)
    O3 0.0316(12) 0.0195(10) 0.0152(10) 0.0002(8) 0.0057(8) -0.0006(8)
    O4 0.0389(13) 0.0254(11) 0.0252(12) -0.0109(10) 0.0121(10) 0.0002(9)
_geom_special_details
;
All e.s.d.'s (except the e.s.d. in the dihedral angle between two l.s. planes)
are estimated using the full covariance matrix. The cell e.s.d.'s are taken
into account individually in the estimation of e.s.d.'s in distances, angles
and torsion angles; correlations between e.s.d.'s in cell parameters are only
used when they are defined by crystal symmetry. An approximate (isotropic)
treatment of cell e.s.d.'s is used for estimating e.s.d.'s involving l.s.
planes.
;
loop_
    _geom_bond_atom_site_label_1
    _geom_bond_atom_site_label_2
    _geom_bond_site_symmetry_2
    _geom_bond_distance
    _geom_bond_publ_flag
    Cl1 C1 . 1.728(3) no
    Cl2 C2 . 1.723(3) no
    Cl3 C7 . 1.739(3) no
    Cl4 C8 . 1.725(3) no
    N1 C1 . 1.337(4) no
    N1 C2 . 1.337(4) no
    N2 C2 . 1.306(4) no
    N2 C3 . 1.359(4) no
    N3 C1 . 1.314(4) no
    N3 C3 . 1.354(4) no
    N4 C3 . 1.333(4) no
    N4 C4 . 1.439(4) no
    N4 H4 . 0.945(10) no
    N5 C7 . 1.330(4) no
    N5 C8 . 1.340(4) no
    N6 C8 . 1.312(4) no
    N6 C9 . 1.357(4) no
    N7 C7 . 1.311(4) no
    N7 C9 . 1.357(4) no
    N8 C9 . 1.330(4) no
    N8 C10 . 1.442(4) no
    N8 H8 . 0.943(10) no
    C4 C5 . 1.519(4) no
    C4 H4A . 0.9900 no
    C4 H4B . 0.9900 no
    C5 O2 . 1.200(4) no
    C5 O1 . 1.331(3) no
    C6 O1 . 1.451(4) no
    C6 H6A . 0.9800 no
    C6 H6B . 0.9800 no
    C6 H6C . 0.9800 no
    C10 C11 . 1.516(4) no
    C10 H10A . 0.9900 no
    C10 H10B . 0.9900 no
    C11 O4 . 1.197(4) no
    C11 O3 . 1.334(3) no
    C12 O3 . 1.444(4) no
    C12 H12A . 0.9800 no
    C12 H12B . 0.9800 no
    C12 H12C . 0.9800 no
loop_
    _geom_angle_atom_site_label_1
    _geom_angle_atom_site_label_2
    _geom_angle_atom_site_label_3
    _geom_angle_site_symmetry_1
    _geom_angle_site_symmetry_3
    _geom_angle
    _geom_angle_publ_flag
    C1 N1 C2 . . 111.0(2) no
    C2 N2 C3 . . 114.0(2) no
    C1 N3 C3 . . 113.1(2) no
    C3 N4 C4 . . 122.6(2) no
    C3 N4 H4 . . 119(2) no
    C4 N4 H4 . . 119(2) no
    C7 N5 C8 . . 110.5(2) no
    C8 N6 C9 . . 113.7(2) no
    C7 N7 C9 . . 113.1(2) no
    C9 N8 C10 . . 122.3(2) no
    C9 N8 H8 . . 117(2) no
    C10 N8 H8 . . 120(2) no
    N3 C1 N1 . . 129.1(3) no
    N3 C1 Cl1 . . 116.2(2) no
    N1 C1 Cl1 . . 114.7(2) no
    N2 C2 N1 . . 128.4(3) no
    N2 C2 Cl2 . . 115.8(2) no
    N1 C2 Cl2 . . 115.8(2) no
    N4 C3 N3 . . 118.5(3) no
    N4 C3 N2 . . 117.2(3) no
    N3 C3 N2 . . 124.3(3) no
    N4 C4 C5 . . 112.4(2) no
    N4 C4 H4A . . 109.1 no
    C5 C4 H4A . . 109.1 no
    N4 C4 H4B . . 109.1 no
    C5 C4 H4B . . 109.1 no
    H4A C4 H4B . . 107.9 no
    O2 C5 O1 . . 124.8(3) no
    O2 C5 C4 . . 125.2(3) no
    O1 C5 C4 . . 109.9(2) no
    O1 C6 H6A . . 109.5 no
    O1 C6 H6B . . 109.5 no
    H6A C6 H6B . . 109.5 no
    O1 C6 H6C . . 109.5 no
    H6A C6 H6C . . 109.5 no
    H6B C6 H6C . . 109.5 no
    N7 C7 N5 . . 129.7(3) no
    N7 C7 Cl3 . . 115.6(2) no
    N5 C7 Cl3 . . 114.6(2) no
    N6 C8 N5 . . 128.6(3) no
    N6 C8 Cl4 . . 115.4(2) no
    N5 C8 Cl4 . . 116.0(2) no
    N8 C9 N6 . . 117.2(2) no
    N8 C9 N7 . . 118.7(2) no
    N6 C9 N7 . . 124.1(3) no
    N8 C10 C11 . . 112.5(2) no
    N8 C10 H10A . . 109.1 no
    C11 C10 H10A . . 109.1 no
    N8 C10 H10B . . 109.1 no
    C11 C10 H10B . . 109.1 no
    H10A C10 H10B . . 107.8 no
    O4 C11 O3 . . 124.6(3) no
    O4 C11 C10 . . 125.6(3) no
    O3 C11 C10 . . 109.8(2) no
    O3 C12 H12A . . 109.5 no
    O3 C12 H12B . . 109.5 no
    H12A C12 H12B . . 109.5 no
    O3 C12 H12C . . 109.5 no
    H12A C12 H12C . . 109.5 no
    H12B C12 H12C . . 109.5 no
    C5 O1 C6 . . 115.8(2) no
    C11 O3 C12 . . 114.9(2) no
loop_
    _geom_torsion_atom_site_label_1
    _geom_torsion_atom_site_label_2
    _geom_torsion_atom_site_label_3
    _geom_torsion_atom_site_label_4
    _geom_torsion_site_symmetry_1
    _geom_torsion_site_symmetry_2
    _geom_torsion_site_symmetry_3
    _geom_torsion_site_symmetry_4
    _geom_torsion
    _geom_torsion_publ_flag
    C3 N3 C1 N1 . . . . 0.7(4) no
    C3 N3 C1 Cl1 . . . . -179.70(19) no
    C2 N1 C1 N3 . . . . 0.7(4) no
    C2 N1 C1 Cl1 . . . . -178.9(2) no
    C3 N2 C2 N1 . . . . -2.7(4) no
    C3 N2 C2 Cl2 . . . . 176.07(19) no
    C1 N1 C2 N2 . . . . 0.5(4) no
    C1 N1 C2 Cl2 . . . . -178.3(2) no
    C4 N4 C3 N3 . . . . -3.4(4) no
    C4 N4 C3 N2 . . . . 175.9(2) no
    C1 N3 C3 N4 . . . . 175.9(2) no
    C1 N3 C3 N2 . . . . -3.4(4) no
    C2 N2 C3 N4 . . . . -175.1(2) no
    C2 N2 C3 N3 . . . . 4.3(4) no
    C3 N4 C4 C5 . . . . 86.3(3) no
    N4 C4 C5 O2 . . . . 21.8(4) no
    N4 C4 C5 O1 . . . . -159.3(2) no
    C9 N7 C7 N5 . . . . -0.1(4) no
    C9 N7 C7 Cl3 . . . . 178.98(19) no
    C8 N5 C7 N7 . . . . -1.6(4) no
    C8 N5 C7 Cl3 . . . . 179.3(2) no
    C9 N6 C8 N5 . . . . 3.2(4) no
    C9 N6 C8 Cl4 . . . . -176.48(19) no
    C7 N5 C8 N6 . . . . -0.1(4) no
    C7 N5 C8 Cl4 . . . . 179.6(2) no
    C10 N8 C9 N6 . . . . -175.6(2) no
    C10 N8 C9 N7 . . . . 3.4(4) no
    C8 N6 C9 N8 . . . . 173.8(2) no
    C8 N6 C9 N7 . . . . -5.1(4) no
    C7 N7 C9 N8 . . . . -175.2(2) no
    C7 N7 C9 N6 . . . . 3.7(4) no
    C9 N8 C10 C11 . . . . -84.5(3) no
    N8 C10 C11 O4 . . . . -18.0(4) no
    N8 C10 C11 O3 . . . . 163.6(2) no
    O2 C5 O1 C6 . . . . 4.0(4) no
    C4 C5 O1 C6 . . . . -174.9(3) no
    O4 C11 O3 C12 . . . . -4.2(4) no
    C10 C11 O3 C12 . . . . 174.2(2) no
loop_
    _geom_hbond_atom_site_label_D
    _geom_hbond_atom_site_label_H
    _geom_hbond_atom_site_label_A
    _geom_hbond_site_symmetry_A
    _geom_hbond_distance_DH
    _geom_hbond_distance_HA
    _geom_hbond_distance_DA
    _geom_hbond_angle_DHA
    N4 H4 N2 2_677 0.945(10) 2.092(12) 3.028(3) 171(3)
    N8 H8 N6 2_767 0.943(10) 2.083(11) 3.022(3) 173(3)
