# Supplementary material for: Methyl 2-(4,6-dichloro-1,3,5-triazin-2-yl­amino)acetate
Source: Acta Crystallogr Sect E Struct Rep Online. 2009 Jul 25;65(Pt 8):o1985–6. doi: 10.1107/S1600536809028670 (PMC2977099; doi:10.1107/S1600536809028670)
Supplement: Supplementary file 2 [file e-65-o1985-Isup2.hkl]

# 
# h,k,l, Fc-squared, Fo-squared, sigma(Fo-squared) and status flag 
# 
data_I
_shelx_title 'I in P-1' 
_shelx_refln_list_code          4 
_shelx_F_calc_maximum      156.05 
_exptl_crystal_F_000       480.00 
_reflns_d_resolution_high  0.7300 
 
loop_ 
 _symmetry_equiv_pos_as_xyz 
 'x, y, z' 
 '-x, -y, -z' 
 
_cell_length_a     7.3543 
_cell_length_b     9.7523 
_cell_length_c    13.4133 
_cell_angle_alpha  97.714 
_cell_angle_beta   92.714 
_cell_angle_gamma  90.225 
 
_shelx_F_squared_multiplier     1.000 
 
loop_ 
 _refln_index_h 
 _refln_index_k 
 _refln_index_l 
 _refln_F_squared_calc 
 _refln_F_squared_meas 
 _refln_F_squared_sigma 
 _refln_observed_status 
   2   0   0     5086.48     5827.41     75.33 o 
   3   0   0       13.40       21.44      2.91 o 
   4   0   0      299.99      416.62      8.11 o 
   5   0   0       89.06      118.90      4.94 o 
   6   0   0      108.58      112.10      5.75 o 
   7   0   0        0.91       -4.49      4.49 o 
   8   0   0     1247.41     1379.92     26.26 o 
   9   0   0        0.00       -2.65     12.98 o 
  10   0   0      517.59      632.69     59.55 o 
 -10   1   0        0.28       -3.72     23.12 o 
  -9   1   0      198.01      190.24     21.31 o 
  -8   1   0      139.60      119.13     10.06 o 
  -7   1   0       33.74       38.94      6.00 o 
  -6   1   0      610.95      563.81     16.03 o 
  -5   1   0       64.79       65.08      4.95 o 
  -4   1   0     5138.68     4526.72     68.83 o 
  -3   1   0     2256.45     2065.25     37.04 o 
  -2   1   0      405.90      317.48      7.09 o 
   2   1   0       75.56       74.45      2.13 o 
   3   1   0     4472.27     4288.45     51.05 o 
   4   1   0     3523.45     3321.16     43.38 o 
   5   1   0        0.95       -1.20      3.18 o 
   6   1   0     1215.33     1114.86     17.76 o 
   7   1   0        0.06        1.46      4.83 o 
   8   1   0      523.44      443.18     18.39 o 
   9   1   0       27.86       21.36     12.91 o 
  10   1   0        1.96      -15.18     15.18 o 
  -9   2   0        1.92       14.95     12.38 o 
  -8   2   0       22.18       24.04      7.46 o 
  -7   2   0      885.59      829.62     17.71 o 
  -6   2   0      209.45      241.70      8.58 o 
  -5   2   0      393.13      318.49      9.83 o 
  -4   2   0      242.49      208.85      7.61 o 
  -3   2   0     5274.70     4795.09     86.42 o 
  -2   2   0      219.35      194.69      4.16 o 
  -1   2   0    24350.79    22924.54    232.34 o 
   0   2   0      600.66      561.97      7.63 o 
   1   2   0     3912.86     3827.31     53.98 o 
   2   2   0     9976.19    10026.24    145.34 o 
   3   2   0     2944.22     2857.11     37.00 o 
   4   2   0      442.43      386.71      6.84 o 
   5   2   0      164.18      143.96      4.83 o 
   6   2   0        0.11        2.17      3.91 o 
   7   2   0      689.68      645.43     12.98 o 
   8   2   0        9.64        3.86      7.43 o 
   9   2   0      123.16      124.59     12.81 o 
  -9   3   0      867.74      979.36     35.00 o 
  -8   3   0        0.74       11.96      7.27 o 
  -7   3   0     1170.61     1289.79     32.69 o 
  -6   3   0        0.21       -4.86      4.86 o 
  -5   3   0      779.97      864.79     16.82 o 
  -4   3   0       56.22       75.53      5.22 o 
  -3   3   0      282.08      320.59      7.39 o 
  -2   3   0      122.56      162.26      4.14 o 
  -1   3   0     9215.13    10881.33    234.59 o 
   0   3   0     4093.70     4597.96     45.00 o 
   1   3   0    16895.51    20651.84    610.11 o 
   2   3   0      172.73      193.93      4.78 o 
   3   3   0     3208.63     3581.66     45.05 o 
   4   3   0      296.72      352.08      7.65 o 
   5   3   0      862.13      870.34     13.30 o 
   6   3   0      211.78      212.39      6.98 o 
   7   3   0       28.08       19.75      6.21 o 
   8   3   0       26.67       54.00      8.27 o 
   9   3   0      242.16      266.04     18.80 o 
  -9   4   0       90.38       78.65     14.72 o 
  -8   4   0       29.95       18.20     14.26 o 
  -7   4   0        2.39       -3.98      7.27 o 
  -6   4   0       37.44       36.08      5.27 o 
  -5   4   0      896.54      785.16     16.37 o 
  -4   4   0       37.77       49.40      4.64 o 
  -3   4   0      254.46      198.35      5.93 o 
  -2   4   0      713.35      739.79      9.51 o 
  -1   4   0      740.32      654.09      7.53 o 
   0   4   0       11.08       10.55      1.38 o 
   1   4   0     3075.05     3051.20     50.95 o 
   2   4   0       79.85       85.14      4.88 o 
   3   4   0     1372.88     1323.84     30.62 o 
   4   4   0       45.41       52.08      5.34 o 
   5   4   0      356.94      294.06     10.30 o 
   6   4   0        8.66        2.31      4.15 o 
   7   4   0      161.25      155.51     25.94 o 
   8   4   0        7.64        3.90      8.57 o 
   9   4   0       57.57       74.10     15.94 o 
  -9   5   0       25.25        2.43     11.21 o 
  -8   5   0       11.20       -2.50     11.66 o 
  -7   5   0       21.28       21.76      8.35 o 
  -6   5   0       26.96       23.79      7.42 o 
  -5   5   0       66.73       87.26      6.51 o 
  -4   5   0      140.63      134.73      7.46 o 
  -3   5   0       25.12       34.17      4.00 o 
  -2   5   0     6469.11     7362.76     88.23 o 
  -1   5   0     1239.37     1342.28     16.31 o 
   0   5   0      659.95      738.50     10.34 o 
   1   5   0      248.99      313.79      9.38 o 
   2   5   0        0.78       11.46      5.25 o 
   3   5   0      264.88      247.68      9.08 o 
   4   5   0      172.18      183.49      9.90 o 
   5   5   0      488.95      487.07     13.78 o 
   6   5   0       62.82       51.21      8.03 o 
   7   5   0       85.09       70.09      9.46 o 
   8   5   0      115.91      115.41     12.10 o 
   9   5   0        0.23       14.14     13.47 o 
  -9   6   0        0.03      -36.94     36.94 o 
  -8   6   0       21.55       14.54     10.73 o 
  -7   6   0       45.83       38.46      9.90 o 
  -6   6   0      340.37      382.78     20.74 o 
  -5   6   0      236.04      209.52      8.15 o 
  -4   6   0       48.20       47.00      5.41 o 
  -3   6   0      395.88      421.03     10.65 o 
  -2   6   0       73.04       75.04      3.70 o 
  -1   6   0      167.04      172.76      6.11 o 
   0   6   0      102.77      121.15      3.93 o 
   1   6   0      826.23      921.31     43.79 o 
   2   6   0     2472.15     3089.31    115.08 o 
   3   6   0        9.77       22.09      7.16 o 
   4   6   0       12.89       20.73      5.29 o 
   5   6   0       34.32       55.14      7.34 o 
   6   6   0       14.97        4.05      7.53 o 
   7   6   0       13.15        7.60      8.51 o 
   8   6   0        0.46      -10.04     10.04 o 
  -8   7   0       47.41       49.20     14.68 o 
  -7   7   0       72.26       60.82     10.98 o 
  -6   7   0        1.29       -7.86      7.86 o 
  -5   7   0       72.69       81.78      6.69 o 
  -4   7   0        3.60        5.43      5.38 o 
  -3   7   0      143.65      143.69      6.00 o 
  -2   7   0      568.82      494.13     11.24 o 
  -1   7   0        0.19       -3.90      3.90 o 
   0   7   0       21.63       18.51      2.96 o 
   1   7   0      126.17      118.27      7.00 o 
   2   7   0      130.41      123.34     13.56 o 
   3   7   0      286.12      251.25     10.78 o 
   4   7   0       90.00       80.91     12.81 o 
   5   7   0       50.58       47.40     13.95 o 
   6   7   0       53.95       28.40      8.67 o 
   7   7   0        2.17        5.06      8.46 o 
   8   7   0        3.92       -9.76      9.76 o 
  -8   8   0        0.32      -12.73     12.73 o 
  -7   8   0       19.57       12.64     17.57 o 
  -6   8   0        0.00       -1.39      7.73 o 
  -5   8   0        0.06       -6.82      6.82 o 
  -4   8   0       84.03       83.32      5.66 o 
  -3   8   0       57.03       52.53      5.31 o 
  -2   8   0     1821.81     2011.10     33.16 o 
  -1   8   0       42.20       53.78      4.49 o 
   0   8   0        0.07       -3.45      3.45 o 
   1   8   0      185.81      221.01      9.40 o 
   2   8   0      148.91      200.34     26.76 o 
   3   8   0       21.12       26.19      6.87 o 
   4   8   0      127.53      194.89     11.43 o 
   5   8   0        8.63        2.88      5.32 o 
   6   8   0      166.10      169.86     14.32 o 
   7   8   0        1.85       -1.01     10.05 o 
  -7   9   0       32.62        6.50     42.72 o 
  -6   9   0      196.25      192.11     15.46 o 
  -5   9   0       35.23       52.70      6.79 o 
  -4   9   0      267.52      273.31     10.28 o 
  -3   9   0       28.43       31.41      7.68 o 
  -2   9   0       69.50       71.79      6.15 o 
  -1   9   0      186.07      181.15      7.84 o 
   0   9   0       73.17       66.45      6.15 o 
   1   9   0      404.98      354.33     10.89 o 
   2   9   0       95.10       83.08     16.21 o 
   6   9   0       11.23       21.11      8.79 o 
   7   9   0       24.92       19.10     10.80 o 
  -6  10   0       38.94       39.22      8.64 o 
  -5  10   0        0.82       -2.71      9.69 o 
  -4  10   0      143.76      154.33      9.73 o 
  -3  10   0       59.25       56.85      7.30 o 
  -2  10   0        2.69        2.05      5.89 o 
  -1  10   0      239.34      245.10     13.05 o 
   0  10   0      124.66      104.62      7.88 o 
   1  10   0      368.22      371.79     15.36 o 
   2  10   0       36.76       15.08     16.33 o 
   6  10   0       37.83       31.91      8.79 o 
  -5  11   0        1.78       12.43     10.42 o 
  -4  11   0        1.88       -4.45     10.24 o 
  -3  11   0      412.04      442.02     14.51 o 
  -2  11   0       26.38       26.62      6.57 o 
  -1  11   0      404.23      438.96     16.05 o 
   0  11   0       39.89       30.69      7.14 o 
   1  11   0      138.05      146.33      8.65 o 
   2  11   0      179.59      178.58     13.32 o 
  -4  12   0        3.71       15.13     13.73 o 
  -3  12   0       21.66       17.91      8.43 o 
  -2  12   0      129.83      135.32     15.12 o 
  -1  12   0        2.48       -0.40      7.06 o 
   0  12   0      286.62      254.38     13.16 o 
   1  12   0        0.16       -8.04      8.04 o 
   2  12   0        0.84        9.82      8.67 o 
  -2  13   0        0.77       13.32     19.35 o 
  -1  13   0        0.01       -8.65      9.85 o 
   0  13   0       30.48       23.97     10.53 o 
   1  13   0       55.47       55.71     10.98 o 
  -2 -13   1       47.33       38.49     10.68 o 
  -1 -13   1       31.64       36.90      9.82 o 
   0 -13   1      189.18      198.28     24.00 o 
   1 -13   1      130.58      141.52     14.59 o 
   2 -13   1       31.04       39.42     11.90 o 
  -2 -12   1       10.68       -7.14      7.14 o 
  -1 -12   1       38.26       33.11      8.97 o 
   0 -12   1        1.53       -6.33      6.33 o 
   1 -12   1       36.44       40.69      8.15 o 
   2 -12   1        6.46        3.09     12.44 o 
   3 -12   1       21.30        2.48     10.77 o 
   4 -12   1       25.42       -2.03     21.14 o 
  -2 -11   1       26.01       37.66      7.11 o 
  -1 -11   1        0.11       -1.35      5.32 o 
   0 -11   1      134.57      174.70     13.13 o 
   1 -11   1      469.28      506.21     18.34 o 
   2 -11   1        0.00        1.29      6.59 o 
   3 -11   1      256.54      295.89     12.03 o 
   4 -11   1      114.30      157.87     13.59 o 
   5 -11   1        0.44       16.76     23.20 o 
  -6 -10   1       81.72       59.80      9.55 o 
  -2 -10   1       50.41       58.04     17.59 o 
  -1 -10   1       61.80       68.60      6.38 o 
   0 -10   1       24.91       13.55      6.38 o 
   1 -10   1       94.31       78.94      6.64 o 
   2 -10   1       45.81       48.20      6.31 o 
   3 -10   1      254.34      222.65     10.21 o 
   4 -10   1      217.51      217.66     11.84 o 
   5 -10   1       22.97       45.48     11.35 o 
   6 -10   1        0.01       -5.32     10.46 o 
  -7  -9   1        8.42       -1.76     10.05 o 
  -6  -9   1       27.73       24.12      8.54 o 
  -2  -9   1       52.31       67.20     16.08 o 
  -1  -9   1       77.15       59.32      5.00 o 
   0  -9   1      160.75      175.21      8.92 o 
   1  -9   1      109.58      108.79      7.88 o 
   2  -9   1       16.66       17.37      5.97 o 
   3  -9   1      272.86      320.22     17.09 o 
   4  -9   1      601.16      559.90     14.32 o 
   5  -9   1      335.18      310.82     14.02 o 
   6  -9   1        7.28       12.64     12.02 o 
   7  -9   1      219.93      201.19     30.16 o 
  -8  -8   1      146.24      139.96     17.59 o 
  -7  -8   1      150.24      213.83     17.84 o 
  -6  -8   1       44.44       61.69      8.26 o 
  -5  -8   1       90.19      140.27      8.94 o 
  -4  -8   1       55.81       59.80     12.06 o 
  -3  -8   1      782.93      835.38     27.76 o 
  -2  -8   1       53.82       66.91      8.63 o 
  -1  -8   1      101.65      123.33      6.60 o 
   0  -8   1      787.09      903.52     18.51 o 
   1  -8   1     2341.29     2748.14     38.95 o 
   2  -8   1        1.97       -0.31      6.01 o 
   3  -8   1     1442.60     1611.45     30.17 o 
   4  -8   1        5.25        4.81      5.24 o 
   5  -8   1      430.24      504.08     15.80 o 
   6  -8   1        2.54       -2.39      7.86 o 
   7  -8   1       31.40       54.53     18.61 o 
   8  -8   1      102.57       85.50     15.77 o 
  -8  -7   1      105.53       96.77     12.97 o 
  -7  -7   1       15.46       14.82      8.78 o 
  -6  -7   1     1802.74     1542.10     74.50 o 
  -5  -7   1      439.94      374.81     23.74 o 
  -4  -7   1     1291.91     1191.75     52.01 o 
  -3  -7   1       42.18       44.17      5.79 o 
  -2  -7   1      657.60      637.50     24.93 o 
  -1  -7   1      120.41      128.43      9.60 o 
   0  -7   1        2.61        2.37      2.47 o 
   1  -7   1      413.19      407.55      8.38 o 
   2  -7   1       40.94       31.43      4.39 o 
   3  -7   1      401.51      403.11      9.30 o 
   4  -7   1     3361.54     3095.46     58.54 o 
   5  -7   1      104.96       70.61      7.85 o 
   6  -7   1      476.73      419.54     16.73 o 
   7  -7   1        2.86       -8.28      8.28 o 
   8  -7   1        0.02      -16.54     16.54 o 
  -8  -6   1      102.28      129.70     13.95 o 
  -7  -6   1        0.01       -4.08      8.39 o 
  -6  -6   1       34.38       60.81     15.83 o 
  -5  -6   1      101.54       93.19      8.40 o 
  -4  -6   1       25.71       19.61      7.10 o 
  -3  -6   1        0.17       -6.58      6.58 o 
  -2  -6   1     4581.00     4355.56     92.76 o 
  -1  -6   1      366.71      371.19     11.96 o 
   0  -6   1     6448.71     6824.94     78.85 o 
   1  -6   1      102.96      114.76      4.41 o 
   2  -6   1     1613.58     1751.33     60.05 o 
   3  -6   1        1.82       -1.80      3.97 o 
   4  -6   1        3.70       13.84      6.91 o 
   5  -6   1        0.86        0.80      6.94 o 
   6  -6   1      299.87      303.13     15.23 o 
   7  -6   1        0.95       -4.34      8.44 o 
   8  -6   1      209.91      206.34     15.88 o 
   9  -6   1      108.91        2.76     42.72 o 
  -9  -5   1      171.58      183.81     29.52 o 
  -8  -5   1      444.03      515.17     20.55 o 
  -7  -5   1      498.55      518.14     19.73 o 
  -6  -5   1     1368.50     1453.78     36.55 o 
  -5  -5   1       17.52       16.14      4.36 o 
  -4  -5   1     1331.62     1432.12     25.56 o 
  -3  -5   1      706.26      807.27     19.67 o 
  -2  -5   1     5536.41     6170.16    158.23 o 
  -1  -5   1      910.98      944.11     16.36 o 
   0  -5   1        4.27        1.89      1.04 o 
   1  -5   1      507.46      582.55     10.56 o 
   2  -5   1     4585.96     5616.98     67.30 o 
   3  -5   1      880.84      926.84     13.82 o 
   4  -5   1     1256.28     1395.34     25.58 o 
   5  -5   1       27.27       32.84      7.97 o 
   6  -5   1     1775.99     1824.43     48.02 o 
   7  -5   1      373.71      357.27     18.26 o 
   8  -5   1      481.89      531.74     33.80 o 
   9  -5   1       54.29       43.69     32.92 o 
  -9  -4   1       96.49       86.63     16.51 o 
  -8  -4   1        2.17       -7.02      7.02 o 
  -7  -4   1      107.93      103.63     10.06 o 
  -6  -4   1      176.22      156.74      7.23 o 
  -5  -4   1     2182.08     1945.11     28.28 o 
  -4  -4   1        3.24       -0.45      2.68 o 
  -3  -4   1     2439.79     2190.25     49.52 o 
  -2  -4   1       30.22       38.35      3.77 o 
  -1  -4   1       86.20       63.99      3.28 o 
   0  -4   1      991.32     1005.75     10.83 o 
   1  -4   1      783.79      799.10      8.25 o 
   2  -4   1      152.42      140.97      3.58 o 
   3  -4   1     2716.61     2559.32     30.20 o 
   4  -4   1       23.39       10.59      4.08 o 
   5  -4   1     1638.57     1424.99     39.78 o 
   6  -4   1      114.22      103.06     15.16 o 
   7  -4   1      186.52      147.89     12.88 o 
   8  -4   1        0.45       -9.03      9.03 o 
   9  -4   1       70.87       57.30     11.95 o 
  -9  -3   1     1175.49     1240.70     35.89 o 
  -8  -3   1       59.47       46.93      7.32 o 
  -7  -3   1     1170.10     1266.20     23.65 o 
  -6  -3   1        6.82        6.12      3.98 o 
  -5  -3   1      665.03      831.42     13.65 o 
  -4  -3   1       49.43       62.27      3.50 o 
  -3  -3   1        6.33       70.96     14.12 o 
  -2  -3   1      267.44      301.84      7.45 o 
  -1  -3   1    14387.06    16162.16    275.23 o 
   0  -3   1     2707.94     3471.74     42.84 o 
   1  -3   1    22013.41    23763.83    244.26 o 
   2  -3   1      162.08      195.72      3.94 o 
   3  -3   1     3081.38     3333.76     46.03 o 
   4  -3   1      233.53      280.39      7.15 o 
   5  -3   1      558.04      620.66     13.45 o 
   6  -3   1      119.38      140.52      6.43 o 
   7  -3   1        4.08        8.67      7.70 o 
   8  -3   1      184.75      176.63     11.77 o 
   9  -3   1      347.45      354.28     38.08 o 
  -9  -2   1       15.13       22.34     11.10 o 
  -8  -2   1       80.96       91.67      8.54 o 
  -7  -2   1      779.54      768.03     14.44 o 
  -6  -2   1      606.20      553.57     13.02 o 
  -5  -2   1      139.72      112.91      5.23 o 
  -4  -2   1       11.33       11.01      2.76 o 
  -3  -2   1     2161.54     2246.24    108.04 o 
  -2  -2   1       76.31       76.55      3.25 o 
  -1  -2   1    22312.89    21014.48    324.34 o 
   0  -2   1       29.93       27.18      1.30 o 
   1  -2   1      542.43      552.17      7.47 o 
   2  -2   1    10000.50     9589.17    104.66 o 
   3  -2   1     1118.02     1153.04     16.98 o 
   4  -2   1      155.60      126.21      5.99 o 
   5  -2   1      273.51      256.90      8.18 o 
   6  -2   1       10.07       11.11      4.52 o 
   7  -2   1      566.74      568.59     13.99 o 
   8  -2   1       16.26        2.85      7.77 o 
   9  -2   1      216.33      244.06     19.33 o 
 -10  -1   1       82.45       72.53     25.50 o 
  -9  -1   1       33.08       34.28      9.25 o 
  -8  -1   1        1.31        7.50      7.32 o 
  -7  -1   1        0.06       -1.15      4.77 o 
  -6  -1   1       57.97       42.47      5.19 o 
  -5  -1   1      125.76      125.13      5.64 o 
  -4  -1   1      993.84      863.36     14.33 o 
  -3  -1   1      212.21      215.22      5.56 o 
  -2  -1   1     4688.47     4278.97     51.85 o 
  -1  -1   1      998.45      861.89     14.68 o 
   1  -1   1      374.33      119.85      7.04 o 
   2  -1   1      283.07      250.77      4.78 o 
   3  -1   1     1077.27     1005.03     13.33 o 
   4  -1   1       11.00        5.89      2.92 o 
   5  -1   1        1.81        0.17      3.71 o 
   6  -1   1      301.75      276.60      8.89 o 
   7  -1   1      236.88      250.13     10.13 o 
   8  -1   1      215.35      189.75     11.61 o 
   9  -1   1        7.84       -5.62     16.19 o 
 -10   0   1       44.46       62.57     33.42 o 
  -9   0   1        8.06       -4.86      8.41 o 
  -8   0   1     1384.61     1476.92     30.45 o 
  -7   0   1       18.80       15.01      5.03 o 
  -6   0   1      593.84      636.96     13.12 o 
  -5   0   1       96.46      120.02      5.88 o 
  -4   0   1     1570.79     1914.16     26.01 o 
  -3   0   1       29.97       40.01      2.88 o 
  -2   0   1     4834.30     5198.49     76.75 o 
   2   0   1    16679.05    18954.00    189.60 o 
   3   0   1      129.24      175.90      5.06 o 
   4   0   1     1573.79     1856.15     21.47 o 
   5   0   1       48.85       64.32      4.03 o 
   6   0   1        3.32       -3.50      3.87 o 
   7   0   1        7.61       -0.04      4.98 o 
   8   0   1      102.37      126.94      9.82 o 
   9   0   1        2.00        7.19     11.69 o 
  10   0   1       35.97       91.71     32.16 o 
 -10   1   1       11.45       16.26     18.97 o 
  -9   1   1       22.47       19.69      9.52 o 
  -8   1   1       38.46       27.13      7.46 o 
  -7   1   1        0.01       -2.12      5.15 o 
  -6   1   1       58.20       57.89      6.49 o 
  -5   1   1        1.20       -4.27      4.27 o 
  -4   1   1        7.07        0.43      3.62 o 
  -3   1   1       21.14       14.14      3.00 o 
  -2   1   1     2087.68     1820.70     56.13 o 
  -1   1   1     1883.90     1696.24     64.86 o 
   1   1   1      347.27      350.21      4.49 o 
   2   1   1     3888.90     3520.80     33.36 o 
   3   1   1      195.86      208.08      4.76 o 
   4   1   1        8.08        1.02      2.83 o 
   5   1   1       14.73       13.38      3.42 o 
   6   1   1       49.64       58.86      5.00 o 
   7   1   1       16.11       22.09      5.46 o 
   8   1   1      105.23      119.88     11.23 o 
   9   1   1      107.86       93.90     13.80 o 
  -9   2   1       64.75       65.92     11.97 o 
  -8   2   1       12.64        7.28      7.02 o 
  -7   2   1      107.37      111.03      7.31 o 
  -6   2   1       42.08       42.74      6.22 o 
  -5   2   1       42.06       48.72      5.60 o 
  -4   2   1       73.79       80.91      4.83 o 
  -3   2   1      159.86      140.69      5.95 o 
  -2   2   1       39.47       37.58      4.00 o 
  -1   2   1      305.65      258.66      6.10 o 
   0   2   1     2431.78     2283.44     24.40 o 
   1   2   1      551.26      524.55      6.79 o 
   2   2   1       44.85       46.03      2.55 o 
   3   2   1      105.28       83.61      3.15 o 
   4   2   1       16.90       10.46      2.68 o 
   5   2   1      442.02      472.78     12.41 o 
   6   2   1        3.35        2.46      4.13 o 
   7   2   1      105.86      106.41      6.84 o 
   8   2   1       39.48       44.83     14.43 o 
   9   2   1        0.05       -2.34     10.73 o 
  -9   3   1        0.16       -8.05      8.05 o 
  -8   3   1       22.43        9.45     11.01 o 
  -7   3   1       51.94       66.61     12.74 o 
  -6   3   1      150.10      132.41      8.78 o 
  -5   3   1        1.42       10.74      4.97 o 
  -4   3   1      433.20      433.77     11.77 o 
  -3   3   1      129.82      277.74     18.56 o 
  -2   3   1      562.72      607.27     12.94 o 
  -1   3   1        8.54        9.78      1.52 o 
   0   3   1     1901.91     2379.58     25.46 o 
   1   3   1      310.71      362.82      6.03 o 
   2   3   1      154.24      207.69      9.27 o 
   3   3   1      151.64      134.96      4.25 o 
   4   3   1       45.66       47.03      3.62 o 
   5   3   1      174.20      160.63      5.84 o 
   6   3   1       12.76       41.47      5.05 o 
   7   3   1        2.12        1.80      6.15 o 
   8   3   1       35.64       24.68      8.20 o 
   9   3   1        0.38        2.51     12.77 o 
  -9   4   1      136.41      113.95     13.83 o 
  -8   4   1       32.97       26.25     16.73 o 
  -7   4   1      275.31      271.97     13.91 o 
  -6   4   1      626.76      583.57     15.23 o 
  -5   4   1      172.20      163.88      7.36 o 
  -4   4   1      694.39      677.24     12.63 o 
  -3   4   1      179.18      157.05      5.30 o 
  -2   4   1      138.80      148.21      3.90 o 
  -1   4   1      406.06      335.44      5.13 o 
   0   4   1       52.98       53.51      2.11 o 
   1   4   1      476.74      418.77      6.75 o 
   2   4   1        2.98        5.88      2.24 o 
   3   4   1     1257.33     1195.05     24.79 o 
   4   4   1      175.47      161.14      7.07 o 
   5   4   1      248.54      213.21      7.64 o 
   6   4   1      463.22      425.51     11.74 o 
   7   4   1       12.63        7.35      7.77 o 
   8   4   1       92.69       81.57     10.51 o 
   9   4   1      142.46      165.31     24.88 o 
  -9   5   1       18.60       18.76     11.16 o 
  -8   5   1        2.52      -10.37     10.37 o 
  -7   5   1       35.32       43.43      9.57 o 
  -6   5   1       49.68       62.27      6.85 o 
  -5   5   1       48.90       60.24      5.79 o 
  -4   5   1       34.92       31.28      4.95 o 
  -3   5   1       65.78       86.09      5.97 o 
  -2   5   1      965.55     1150.35     15.80 o 
  -1   5   1     1238.00     1397.52     16.86 o 
   0   5   1      150.54      170.83      4.23 o 
   1   5   1       95.31      146.85      6.85 o 
   2   5   1      331.97      308.62      8.48 o 
   3   5   1      647.27      693.99     19.26 o 
   4   5   1      476.61      524.01     13.82 o 
   5   5   1      282.81      304.75     10.74 o 
   6   5   1       15.95       16.60     11.06 o 
   7   5   1      174.27      167.04     13.79 o 
   8   5   1        9.47        1.67      8.24 o 
   9   5   1       38.86       18.34     20.60 o 
  -8   6   1        6.83       -0.69     10.32 o 
  -7   6   1        0.01        2.88      8.83 o 
  -6   6   1      138.97      154.29     11.78 o 
  -5   6   1      348.01      390.23     10.85 o 
  -4   6   1      585.43      605.37     12.96 o 
  -3   6   1      704.49      738.65     12.58 o 
  -2   6   1     1711.76     1645.21     19.81 o 
  -1   6   1      154.17      164.97      4.95 o 
   0   6   1     1215.21     1165.41     17.90 o 
   1   6   1        5.52        3.22      3.82 o 
   2   6   1        0.06       -1.65      3.65 o 
   3   6   1       20.17       22.76      5.74 o 
   4   6   1        1.72        8.54      5.40 o 
   5   6   1      102.12      115.35     22.61 o 
   6   6   1      113.45      131.27     10.97 o 
   7   6   1        0.96       -5.42      8.73 o 
   8   6   1      430.03      421.35     34.17 o 
  -8   7   1      218.97      220.39     19.03 o 
  -7   7   1       44.51       32.24      9.49 o 
  -6   7   1      195.44      180.57     11.81 o 
  -5   7   1      232.67      210.53      8.73 o 
  -4   7   1       48.38       41.97      5.23 o 
  -3   7   1      693.32      660.59     11.78 o 
  -2   7   1        7.51        0.19      3.44 o 
  -1   7   1      437.04      411.56      8.75 o 
   0   7   1       81.66       72.99      4.74 o 
   1   7   1      115.29      114.67      6.87 o 
   2   7   1     2049.12     1884.36     46.00 o 
   3   7   1      235.90      236.77     12.77 o 
   4   7   1     1506.35     1385.23     58.04 o 
   5   7   1      105.68       99.32      8.45 o 
   6   7   1       30.35       17.57      7.90 o 
   7   7   1       94.71      103.80     11.75 o 
   8   7   1        9.09        4.77     12.56 o 
  -8   8   1      122.40      142.99     22.09 o 
  -7   8   1       97.95      123.13     13.49 o 
  -6   8   1        2.63        3.15      9.39 o 
  -5   8   1      246.34      250.33     10.82 o 
  -4   8   1       84.51      101.37      5.82 o 
  -3   8   1        1.16        4.73      4.12 o 
  -2   8   1      907.46     1078.62     20.42 o 
  -1   8   1      329.94      398.13      9.19 o 
   0   8   1     1075.07     1216.90     22.24 o 
   1   8   1      334.65      396.15     10.55 o 
   2   8   1        0.06        0.94      7.59 o 
   3   8   1       71.18       85.79      6.43 o 
   4   8   1       25.39       33.12      7.08 o 
   5   8   1      120.95      162.66      9.43 o 
   6   8   1       55.00       40.96      9.30 o 
   7   8   1      200.79      217.60     18.09 o 
  -7   9   1        3.01       13.09     16.63 o 
  -6   9   1        6.35        0.40     15.41 o 
  -5   9   1       42.29       42.83      6.08 o 
  -4   9   1       83.37       95.96      7.56 o 
  -3   9   1      130.65      127.18      7.70 o 
  -2   9   1       92.59       89.79      6.57 o 
  -1   9   1      469.22      476.13     13.00 o 
   0   9   1       98.24       96.63      6.81 o 
   1   9   1     1023.44      985.49     28.94 o 
   2   9   1       42.90       45.48     16.33 o 
   3   9   1      461.69      450.77     35.68 o 
   6   9   1       29.35       41.21      9.30 o 
   7   9   1       73.30       58.80     12.56 o 
  -6  10   1        0.08        4.07      9.92 o 
  -5  10   1      175.16      192.89     14.91 o 
  -4  10   1       39.18       27.00      7.28 o 
  -3  10   1      110.99       95.48      7.53 o 
  -2  10   1      140.71      135.40      8.04 o 
  -1  10   1       11.01        9.39      5.18 o 
   0  10   1       12.06       17.22      5.82 o 
   1  10   1      678.48      596.45     17.52 o 
   2  10   1       17.79       32.92     16.83 o 
   3  10   1      627.74      617.11     42.97 o 
   6  10   1       25.95       15.83      8.29 o 
  -5  11   1        5.68        6.60     13.08 o 
  -4  11   1       35.75       50.99     10.97 o 
  -3  11   1      194.04      220.71     12.00 o 
  -2  11   1        0.12       -5.59      5.59 o 
  -1  11   1      100.39      122.71      8.85 o 
   0  11   1       31.96       26.63      7.00 o 
   1  11   1        9.91       19.04      5.80 o 
   2  11   1       85.29       89.47     13.69 o 
   3  11   1      177.42      227.40     30.65 o 
  -4  12   1        4.36       10.05     14.98 o 
  -3  12   1        0.01       -2.51      8.35 o 
  -2  12   1        9.22        6.33     11.74 o 
  -1  12   1       78.21       84.72      9.54 o 
   0  12   1      140.08      112.56     12.79 o 
   1  12   1      154.13      152.12     33.42 o 
   2  12   1       70.42       57.49     11.68 o 
  -1  13   1       20.70       21.60     11.07 o 
   0  13   1       62.37       45.22     15.45 o 
   1  13   1        5.48       -3.99     13.95 o 
  -2 -13   2       12.83       20.35      9.05 o 
  -1 -13   2       36.56       28.19      9.60 o 
   0 -13   2       40.86       25.69     10.37 o 
   1 -13   2        5.61       -2.16      9.90 o 
   2 -13   2       78.25       82.19     14.40 o 
  -2 -12   2      461.37      396.25     20.60 o 
  -1 -12   2        0.41       -7.59      7.59 o 
   0 -12   2      195.86      166.00     17.87 o 
   1 -12   2        0.51        9.43     14.94 o 
   2 -12   2      223.35      192.92     12.62 o 
   3 -12   2       92.62       82.21     13.16 o 
   4 -12   2       42.96       45.77     12.31 o 
  -2 -11   2        4.92       19.77      4.94 o 
  -1 -11   2       56.59       59.94      7.55 o 
   0 -11   2       20.39       21.67      6.86 o 
   1 -11   2       81.75       81.73      7.18 o 
   2 -11   2       53.00       71.56      7.60 o 
   3 -11   2       37.33       40.55      8.35 o 
   4 -11   2      838.76      864.20     28.42 o 
   5 -11   2       20.94       34.76     12.54 o 
  -6 -10   2       67.00       75.13     10.05 o 
  -2 -10   2       35.26       33.69      4.55 o 
  -1 -10   2      274.99      241.60      9.17 o 
   0 -10   2      465.31      467.96     22.12 o 
   1 -10   2      103.34      118.14      8.24 o 
   2 -10   2       45.08       49.30      7.16 o 
   3 -10   2      240.84      256.17     12.30 o 
   4 -10   2       60.59       67.81     10.03 o 
   5 -10   2      753.32      692.12     25.12 o 
   6 -10   2       47.77       42.12     11.28 o 
  -7  -9   2      303.96      236.94     18.34 o 
  -6  -9   2        8.34       -1.01      7.79 o 
  -3  -9   2     1527.97     1383.47     56.53 o 
  -2  -9   2        2.16       -5.20      9.15 o 
  -1  -9   2      490.00      438.80     15.99 o 
   0  -9   2       55.03       53.15      4.86 o 
   1  -9   2      308.41      282.95     11.43 o 
   2  -9   2       13.39        7.64      5.74 o 
   3  -9   2     1955.71     1766.72     36.93 o 
   4  -9   2      300.82      272.80     13.28 o 
   5  -9   2       14.96       15.35      6.10 o 
   6  -9   2       23.83       26.46      8.70 o 
   7  -9   2      113.78      116.70     13.65 o 
  -8  -8   2      166.32      175.13     19.35 o 
  -7  -8   2      171.60      176.89     16.33 o 
  -6  -8   2       43.84       37.60      7.90 o 
  -5  -8   2      545.39      539.89     18.43 o 
  -4  -8   2        0.79       16.33      9.80 o 
  -3  -8   2     1185.92     1436.24     62.82 o 
  -2  -8   2        1.84        8.93     11.43 o 
  -1  -8   2     2484.69     2848.68     42.99 o 
   0  -8   2      977.87     1053.76     15.02 o 
   1  -8   2       75.86       99.16      4.69 o 
   2  -8   2       98.72       88.77      5.95 o 
   3  -8   2      591.33      735.57     15.79 o 
   4  -8   2        0.54       17.96      5.44 o 
   5  -8   2      307.66      311.51     16.19 o 
   6  -8   2      127.54      115.00     11.03 o 
   7  -8   2      298.12      334.12     21.16 o 
   8  -8   2      181.48      209.01     19.71 o 
  -8  -7   2        1.33       -9.83      9.83 o 
  -7  -7   2       35.73       22.58     17.09 o 
  -6  -7   2       94.93       95.15      9.90 o 
  -5  -7   2       53.27       33.93      6.77 o 
  -4  -7   2     2144.69     1869.42     76.38 o 
  -3  -7   2      403.13      380.67     26.89 o 
  -2  -7   2      925.98      868.04     30.46 o 
  -1  -7   2      375.97      377.87      8.32 o 
   0  -7   2       18.53       13.53      2.40 o 
   1  -7   2       34.62       44.16      3.52 o 
   2  -7   2      528.82      476.46      9.93 o 
   3  -7   2       48.91       40.07      4.77 o 
   4  -7   2      111.48      139.94      7.70 o 
   5  -7   2      294.75      279.08     15.05 o 
   6  -7   2     1361.72     1323.68     38.77 o 
   7  -7   2       94.80      103.92     12.21 o 
   8  -7   2       91.35       66.59     15.41 o 
  -8  -6   2      222.04      190.32     13.50 o 
  -7  -6   2        6.86        3.52      9.30 o 
  -6  -6   2      711.88      702.08     18.32 o 
  -5  -6   2       11.27       33.40      7.16 o 
  -4  -6   2        0.68        2.08      3.59 o 
  -3  -6   2      301.12      344.10     11.64 o 
  -2  -6   2      109.73      137.92     14.20 o 
  -1  -6   2       69.04       90.85      5.04 o 
   0  -6   2      201.97      187.57      4.74 o 
   1  -6   2     1030.44     1105.10     14.32 o 
   2  -6   2     5526.09     5585.54     61.69 o 
   3  -6   2       99.69       82.97      4.97 o 
   4  -6   2      145.26      154.35      8.64 o 
   5  -6   2      205.59      177.06     10.92 o 
   6  -6   2        1.64       -1.73      9.86 o 
   7  -6   2        1.43        3.23      8.87 o 
   8  -6   2        1.60       -7.53     10.07 o 
  -9  -5   2        1.60        3.72     13.83 o 
  -8  -5   2        4.85       -8.13      8.13 o 
  -7  -5   2       41.19       54.95      7.01 o 
  -6  -5   2       51.74       56.51      8.60 o 
  -5  -5   2      259.48      245.18      7.16 o 
  -4  -5   2       61.12       68.77      4.98 o 
  -3  -5   2       23.50       42.14      4.53 o 
  -1  -5   2     1081.56     1271.81     30.10 o 
   0  -5   2      819.95      894.98     11.53 o 
   1  -5   2      217.51      258.29      4.81 o 
   2  -5   2       22.55       25.19      2.49 o 
   3  -5   2       40.70       70.43      4.46 o 
   4  -5   2      319.14      298.90      9.43 o 
   5  -5   2      319.83      347.30     11.98 o 
   6  -5   2        4.72       21.55     11.56 o 
   7  -5   2      239.54      210.21     15.21 o 
   8  -5   2      137.28      138.80     32.95 o 
   9  -5   2       69.83       47.97     28.14 o 
  -9  -4   2       26.31       46.23     24.16 o 
  -8  -4   2        2.89        2.17      6.51 o 
  -7  -4   2        0.31        6.02      6.21 o 
  -6  -4   2      212.96      195.47      8.16 o 
  -5  -4   2      133.46      113.44      5.66 o 
  -4  -4   2       98.88       95.53      6.85 o 
  -3  -4   2      173.34      190.52      5.20 o 
  -2  -4   2      176.77      160.26      5.87 o 
  -1  -4   2      135.40      159.13      4.38 o 
   0  -4   2       70.40       69.49      2.40 o 
   1  -4   2     1409.09     1405.27     14.85 o 
   2  -4   2        0.12       -1.63      2.08 o 
   3  -4   2      999.78      975.75     15.22 o 
   4  -4   2      172.50      153.48      6.19 o 
   5  -4   2      131.98      129.08      9.57 o 
   6  -4   2        8.51        0.44     10.43 o 
   7  -4   2       61.72       57.02     10.72 o 
   8  -4   2       10.62        4.07      9.67 o 
   9  -4   2       10.82       -4.82     10.47 o 
  -9  -3   2        8.57        1.01      9.95 o 
  -8  -3   2        5.53        5.00      6.53 o 
  -7  -3   2      249.50      221.65      9.13 o 
  -6  -3   2        0.51       16.55      4.37 o 
  -5  -3   2       61.35       65.90      4.45 o 
  -4  -3   2      111.97      182.63      8.12 o 
  -3  -3   2      871.65      932.93     17.95 o 
  -2  -3   2      403.41      499.20     10.13 o 
  -1  -3   2        1.89        1.57      1.44 o 
   0  -3   2     2714.71     3034.08     31.15 o 
   1  -3   2      416.48      422.76      5.26 o 
   2  -3   2      565.32      529.46      7.91 o 
   3  -3   2        8.83       15.37      3.05 o 
   4  -3   2       69.90       60.54      5.01 o 
   5  -3   2        0.67       26.74      5.54 o 
   6  -3   2      283.45      287.14     14.52 o 
   7  -3   2       12.22        2.11      7.40 o 
   8  -3   2        2.06       -2.42      8.36 o 
   9  -3   2        0.35       -3.20     12.30 o 
  -9  -2   2        0.37       -1.59      8.08 o 
  -8  -2   2      111.31      103.92      8.80 o 
  -7  -2   2      131.64      129.20      7.07 o 
  -6  -2   2      101.25      106.03      6.56 o 
  -5  -2   2       24.93       24.41      4.12 o 
  -4  -2   2       40.85       43.02      4.45 o 
  -3  -2   2       59.44       41.26      2.97 o 
  -2  -2   2        3.07        9.83      2.05 o 
  -1  -2   2     1028.50      984.98     13.96 o 
   0  -2   2      639.28      628.24      7.01 o 
   1  -2   2      207.74      199.90      4.03 o 
   2  -2   2      267.25      241.20      4.25 o 
   3  -2   2      151.34      104.80      4.98 o 
   4  -2   2        4.44        5.02      2.94 o 
   5  -2   2      251.49      265.89      9.50 o 
   6  -2   2       68.94       76.01      6.05 o 
   7  -2   2      177.67      170.93     11.94 o 
   8  -2   2      258.84      229.53     15.23 o 
   9  -2   2        0.31      -11.30     11.30 o 
 -10  -1   2       37.30       12.40     17.96 o 
  -9  -1   2        1.20       -8.34      8.34 o 
  -8  -1   2       71.20       87.00      9.60 o 
  -7  -1   2       30.80       31.22      5.79 o 
  -6  -1   2      579.07      576.40     13.71 o 
  -5  -1   2      716.80      678.68     13.94 o 
  -4  -1   2      151.69      163.30      8.05 o 
  -3  -1   2        8.30        7.11      2.40 o 
  -2  -1   2      713.29      636.06      9.41 o 
  -1  -1   2        0.03        2.87      1.46 o 
   1  -1   2     1702.78     1433.13     18.25 o 
   2  -1   2    10753.21     9656.23    161.77 o 
   3  -1   2     1495.82     1426.25     18.05 o 
   4  -1   2     2161.35     1967.10     26.01 o 
   5  -1   2      741.32      680.20     14.38 o 
   6  -1   2       31.04       19.17      5.92 o 
   7  -1   2      114.13      101.52      8.50 o 
   8  -1   2        0.88       -3.67      8.38 o 
   9  -1   2       56.62       35.79     13.03 o 
 -10   0   2        0.48       -3.74     24.75 o 
  -9   0   2        1.20        8.13      9.09 o 
  -8   0   2        1.07       -5.67      5.67 o 
  -7   0   2        2.53       -5.70      5.70 o 
  -6   0   2      135.84      150.44      8.95 o 
  -5   0   2        2.68        4.68      4.37 o 
  -4   0   2      356.59      371.92      8.75 o 
  -3   0   2       79.78      100.51      4.19 o 
  -2   0   2     4794.33     5301.16     85.49 o 
  -1   0   2       18.06       26.95      1.78 o 
   1   0   2       19.26       25.73      1.42 o 
   2   0   2     2459.51     2848.87     27.68 o 
   3   0   2       26.10       41.63      2.54 o 
   4   0   2      283.78      387.17      6.96 o 
   5   0   2       21.19       30.34      4.65 o 
   6   0   2      630.59      713.36     16.93 o 
   7   0   2       62.94       80.24      6.39 o 
   8   0   2      185.84      264.44     14.71 o 
   9   0   2        0.78       -5.64     11.27 o 
 -10   1   2       81.07       95.36     21.06 o 
  -9   1   2        8.75        1.39      9.12 o 
  -8   1   2      203.77      197.04     11.83 o 
  -7   1   2      258.57      259.94     15.43 o 
  -6   1   2     1133.67     1028.19     21.95 o 
  -5   1   2     1325.10     1262.09     22.82 o 
  -4   1   2      492.50      450.65     10.39 o 
  -3   1   2      349.04      318.62      9.50 o 
  -2   1   2      702.24      592.60     12.04 o 
  -1   1   2     1135.42     1003.03     14.64 o 
   0   1   2      111.77       96.04      3.31 o 
   1   1   2     5851.44     5220.35     55.21 o 
   2   1   2     5619.00     5077.66     45.92 o 
   3   1   2      272.90      265.68      4.73 o 
   4   1   2     5521.41     5022.71     57.33 o 
   5   1   2     1336.81     1306.43     20.27 o 
   6   1   2      180.89      161.46      6.63 o 
   7   1   2      133.28      130.37      7.28 o 
   8   1   2       26.38       18.12      7.59 o 
   9   1   2       75.57       60.96     12.60 o 
  -9   2   2       65.06       51.29     10.70 o 
  -8   2   2       17.64        6.35      7.24 o 
  -7   2   2      515.86      525.06     15.80 o 
  -6   2   2      516.34      486.69     16.05 o 
  -5   2   2     1152.51     1212.59     26.18 o 
  -4   2   2      194.85      200.51      7.47 o 
  -3   2   2      339.52      383.73     11.04 o 
  -2   2   2      353.37      270.29      8.68 o 
  -1   2   2     3860.07     3395.36     41.60 o 
   0   2   2     6657.77     6484.97     98.44 o 
   1   2   2     2501.17     2318.04     27.19 o 
   2   2   2      372.86      376.49      5.21 o 
   3   2   2      874.10      763.38      9.84 o 
   4   2   2     1522.02     1509.28     23.13 o 
   5   2   2     1359.98     1327.12     20.41 o 
   6   2   2      256.66      248.17      7.92 o 
   7   2   2      327.24      343.14     11.34 o 
   8   2   2      288.08      299.98     15.04 o 
   9   2   2        7.02        7.85     10.73 o 
  -9   3   2       41.39       27.14      9.87 o 
  -8   3   2       24.96       14.31      8.80 o 
  -7   3   2        2.14       -2.31      7.44 o 
  -6   3   2        0.01       12.54      6.71 o 
  -5   3   2      575.62      633.44     14.30 o 
  -4   3   2      423.75      547.51     13.64 o 
  -3   3   2     3047.77     3282.79     48.13 o 
  -2   3   2       59.51       98.08      5.81 o 
  -1   3   2      639.06      569.87      9.26 o 
   0   3   2        0.03        4.37      1.48 o 
   1   3   2     1266.66     1372.37     16.04 o 
   2   3   2      457.65      533.42      6.79 o 
   3   3   2     1397.41     1465.46     22.22 o 
   4   3   2        9.49       22.59      3.42 o 
   5   3   2      217.69      316.99      8.34 o 
   6   3   2      118.79      120.35      7.92 o 
   7   3   2      520.32      589.89     17.77 o 
   8   3   2        0.37       20.58     10.91 o 
   9   3   2       78.15       73.62     23.62 o 
  -9   4   2       30.71       30.63     10.68 o 
  -8   4   2       75.77       62.61     11.92 o 
  -7   4   2      538.19      469.64     17.91 o 
  -6   4   2        0.01        1.80      8.10 o 
  -5   4   2      791.71      683.18     14.81 o 
  -4   4   2      172.64      150.19      7.93 o 
  -3   4   2     1335.51     1169.68     18.15 o 
  -2   4   2      930.73      883.28     12.60 o 
  -1   4   2      614.56      634.56      9.09 o 
   0   4   2     4254.46     4111.15     49.28 o 
   1   4   2     3349.94     3039.74     37.90 o 
   2   4   2     1010.50      966.04     15.34 o 
   3   4   2     2041.45     1829.29     36.06 o 
   4   4   2       23.80       24.62      4.04 o 
   5   4   2      571.81      535.94     12.87 o 
   6   4   2        1.04       -5.40      5.40 o 
   7   4   2      405.12      372.87     16.50 o 
   8   4   2       32.95       32.39      9.33 o 
   9   4   2       33.89       13.32     20.60 o 
  -9   5   2       89.40      105.73     33.86 o 
  -8   5   2      227.90      259.59     16.32 o 
  -7   5   2        0.15       -0.58      8.36 o 
  -6   5   2      364.51      400.17     13.62 o 
  -5   5   2      146.99      151.49      7.31 o 
  -4   5   2      372.01      402.43     10.62 o 
  -3   5   2      833.23      911.21     15.78 o 
  -2   5   2       14.79       19.83      2.74 o 
  -1   5   2      629.41      773.90     10.40 o 
   0   5   2      440.12      525.98      7.85 o 
   1   5   2      890.54      944.67     14.63 o 
   2   5   2       39.60       61.00      3.68 o 
   3   5   2      180.56      200.09      7.37 o 
   4   5   2      658.53      626.06     18.54 o 
   5   5   2      372.29      399.63     20.24 o 
   6   5   2      817.53      868.43     47.87 o 
   7   5   2      243.29      291.52     21.48 o 
   8   5   2       18.17       12.67     10.81 o 
   9   5   2       89.29       80.41     23.87 o 
  -8   6   2       78.04       81.27     12.74 o 
  -7   6   2        0.15       -7.44      8.41 o 
  -6   6   2       70.92       71.23      7.66 o 
  -5   6   2        0.58        6.17      4.62 o 
  -4   6   2       96.15      113.10      5.37 o 
  -3   6   2        1.75       21.56      4.41 o 
  -2   6   2       46.80       53.41      8.61 o 
  -1   6   2        5.81        3.54      2.76 o 
   0   6   2      719.04      932.39     92.58 o 
   1   6   2       34.82       38.42      6.78 o 
   2   6   2      928.93      987.55     17.53 o 
   3   6   2      139.91      164.13      6.91 o 
   4   6   2       31.21       18.60      8.41 o 
   5   6   2       18.89       27.04      6.97 o 
   6   6   2      127.13       93.81     10.46 o 
   7   6   2      110.15       95.06     11.65 o 
   8   6   2       12.11       -3.67     11.68 o 
  -8   7   2      172.93      134.13     15.76 o 
  -7   7   2       46.02       26.36      9.35 o 
  -6   7   2      176.93      149.03     11.09 o 
  -5   7   2       12.38       16.84      6.05 o 
  -4   7   2      333.66      279.20      7.64 o 
  -3   7   2      188.02      182.04      5.67 o 
  -2   7   2      122.74      121.46      4.77 o 
  -1   7   2       45.50       43.67      3.80 o 
   0   7   2      131.03      126.06      5.19 o 
   1   7   2      193.63      169.30      7.34 o 
   2   7   2      223.33      220.29     10.53 o 
   3   7   2       82.96       86.19      6.20 o 
   4   7   2      432.09      331.17     21.36 o 
   5   7   2      308.42      270.98     16.83 o 
   6   7   2      158.30      140.02     11.01 o 
   7   7   2        3.00       -6.99      8.55 o 
   8   7   2        4.92       13.07     13.82 o 
  -7   8   2       23.84       28.80     10.87 o 
  -6   8   2       20.19       14.21      8.23 o 
  -5   8   2        3.18       21.54      6.51 o 
  -4   8   2      135.02      132.10      6.28 o 
  -3   8   2        4.90        2.48      4.47 o 
  -2   8   2      190.69      199.49      7.49 o 
  -1   8   2        3.97        3.11      3.84 o 
   0   8   2      162.29      176.28      6.05 o 
   1   8   2       35.10       48.95      9.99 o 
   2   8   2       73.07      128.47     11.22 o 
   3   8   2        3.47        4.74      7.03 o 
   4   8   2       11.47       10.80     10.05 o 
   5   8   2        0.08       -5.22      5.81 o 
   6   8   2       34.69       57.29     10.55 o 
   7   8   2        1.12      -10.55     10.55 o 
  -7   9   2        0.01       22.92     17.31 o 
  -6   9   2       54.81       59.27     19.95 o 
  -5   9   2        1.28       -1.60      5.93 o 
  -4   9   2        0.08       -3.47      5.66 o 
  -3   9   2       79.67       80.03      7.08 o 
  -2   9   2       19.65       13.30      5.52 o 
  -1   9   2       76.25       75.06      6.14 o 
   0   9   2      172.01      171.26     10.29 o 
   1   9   2      136.97      133.70      7.40 o 
   2   9   2       49.90       26.14     11.53 o 
   3   9   2        8.60       13.82     15.58 o 
   6   9   2       47.40       42.97     10.05 o 
   7   9   2       35.23       18.34     11.56 o 
  -6  10   2      117.17      113.34      9.58 o 
  -5  10   2      115.00      127.22     15.57 o 
  -4  10   2       20.15       24.82      7.41 o 
  -3  10   2       68.95       51.14      6.73 o 
  -2  10   2      196.11      195.09      9.17 o 
  -1  10   2       98.23       94.01      9.05 o 
   0  10   2        9.33       16.50      6.41 o 
   1  10   2      173.25      164.94     13.09 o 
   2  10   2       10.33        4.46      6.07 o 
   3  10   2      119.42      129.65     24.37 o 
   6  10   2        0.80       -4.27      8.29 o 
  -5  11   2       70.07       88.12     12.92 o 
  -4  11   2       40.53       50.73      9.85 o 
  -3  11   2       37.09       33.06      7.22 o 
  -2  11   2      384.44      349.16     15.17 o 
  -1  11   2      166.93      183.54     11.19 o 
   0  11   2       78.08       69.16      8.49 o 
   1  11   2       11.68       23.51     10.92 o 
   2  11   2        0.93       23.93     12.31 o 
   3  11   2       38.52       27.14     20.35 o 
  -3  12   2        4.38       -9.13      9.13 o 
  -2  12   2      331.83      296.95     20.93 o 
  -1  12   2        0.84       -3.30      8.03 o 
   0  12   2       53.29       39.41      8.37 o 
   1  12   2        0.02       -4.00     18.72 o 
   2  12   2      184.82      129.60     11.98 o 
   3  12   2      166.67      149.72     11.58 o 
  -2 -13   3      124.00      114.07     13.07 o 
  -1 -13   3        0.56       -7.92     12.44 o 
   0 -13   3       57.82       63.89     14.95 o 
   1 -13   3       33.65       27.28     11.10 o 
   2 -13   3        0.81       12.52     10.37 o 
  -3 -12   3       39.73       38.75      5.77 o 
  -2 -12   3       47.35       58.36      7.91 o 
  -1 -12   3        7.54        6.10      9.17 o 
   0 -12   3       49.12       56.57      9.71 o 
   1 -12   3       25.91       24.70      7.76 o 
   2 -12   3      310.19      267.99     18.03 o 
   3 -12   3      376.10      337.64     15.85 o 
   4 -12   3      587.47      514.19     24.14 o 
  -3 -11   3      166.27      193.47     12.06 o 
  -2 -11   3       30.62       33.04      7.79 o 
  -1 -11   3      452.39      490.90     15.60 o 
   0 -11   3      267.96      308.62     18.72 o 
   1 -11   3        8.44        8.32      7.29 o 
   2 -11   3       78.16       84.65     10.07 o 
   3 -11   3        0.93       15.52      7.22 o 
   4 -11   3       20.26       26.28     11.82 o 
   5 -11   3        2.03        5.02     13.74 o 
  -6 -10   3        0.12       -7.79      7.79 o 
  -5 -10   3        0.61       -2.26      6.78 o 
  -2 -10   3       77.17       72.86      6.04 o 
  -1 -10   3       17.22        9.86      4.95 o 
   0 -10   3        0.06       -5.65      5.65 o 
   1 -10   3       54.35       66.69      7.22 o 
   2 -10   3      117.85      120.09      8.75 o 
   3 -10   3       81.91       80.00      8.56 o 
   4 -10   3        3.90       -5.64      8.12 o 
   5 -10   3      429.55      432.32     20.04 o 
   6 -10   3      129.50      124.66     11.97 o 
  -7  -9   3       15.88       20.86     11.56 o 
  -6  -9   3       33.06       37.19      9.80 o 
  -5  -9   3       66.49       61.56      8.54 o 
  -4  -9   3      251.35      204.53     17.84 o 
  -2  -9   3       60.39       46.97      8.94 o 
  -1  -9   3       49.60       49.75      5.87 o 
   0  -9   3        0.04       -2.87      2.87 o 
   1  -9   3      149.17      155.81      6.32 o 
   2  -9   3      294.50      282.37     13.73 o 
   3  -9   3        2.71        4.99      5.96 o 
   4  -9   3       21.26       26.05      5.22 o 
   5  -9   3       59.55       80.57      8.05 o 
   6  -9   3       14.87       22.98      7.87 o 
   7  -9   3        0.25       -8.99      8.99 o 
  -8  -8   3        5.61        6.28     12.81 o 
  -7  -8   3       60.41       52.32     10.36 o 
  -6  -8   3        4.61        5.58      9.17 o 
  -5  -8   3       13.99       24.69      6.39 o 
  -4  -8   3       23.27       40.45      6.28 o 
  -3  -8   3       30.32       37.87      5.53 o 
  -2  -8   3     1520.22     1804.69     39.64 o 
  -1  -8   3       14.37       26.28      4.10 o 
   0  -8   3        0.05       -2.81      2.81 o 
   1  -8   3      317.71      341.72      7.68 o 
   2  -8   3       81.19      129.02      6.20 o 
   3  -8   3       74.50       73.34      5.84 o 
   4  -8   3      417.47      411.75     10.95 o 
   5  -8   3       34.69       35.54      7.38 o 
   6  -8   3      239.41      269.10     16.43 o 
   7  -8   3        0.91       -7.04     11.08 o 
  -8  -7   3       53.78       54.87     12.37 o 
  -7  -7   3       23.02        4.45      8.92 o 
  -6  -7   3        7.82        5.73      5.53 o 
  -5  -7   3      197.04      185.44      8.53 o 
  -4  -7   3      130.60      138.42      7.58 o 
  -3  -7   3        3.04        4.38      6.16 o 
  -2  -7   3       52.37       48.24      7.29 o 
  -1  -7   3        5.55        2.61      3.01 o 
   0  -7   3        1.77       -2.90      2.90 o 
   1  -7   3      106.95      111.79      4.14 o 
   2  -7   3     1127.35      992.15     16.08 o 
   3  -7   3       44.14       46.17      4.89 o 
   4  -7   3       19.65       13.11      4.77 o 
   5  -7   3      188.31      169.33     14.57 o 
   6  -7   3        1.95       -3.02      9.76 o 
   7  -7   3       47.07       18.95     10.31 o 
   8  -7   3        4.20      -18.52     21.46 o 
  -8  -6   3        0.48       -5.93     10.57 o 
  -7  -6   3       34.29       17.85      6.50 o 
  -6  -6   3       36.00       66.83      6.96 o 
  -5  -6   3      384.26      408.81     15.43 o 
  -4  -6   3      472.16      493.87     18.92 o 
  -3  -6   3      485.70      537.71     13.22 o 
  -1  -6   3      242.16      259.09      6.36 o 
   0  -6   3       64.60       80.41      9.05 o 
   1  -6   3       12.90        8.97      2.63 o 
   2  -6   3       10.70        5.01      2.87 o 
   3  -6   3       36.49       43.18      3.90 o 
   4  -6   3        0.66       -2.45      5.38 o 
   5  -6   3      313.40      311.49     12.46 o 
   6  -6   3       28.76       21.46     10.58 o 
   7  -6   3       42.66       34.27     13.49 o 
   8  -6   3      254.87      294.58     40.41 o 
  -9  -5   3        6.19       18.59     11.93 o 
  -8  -5   3        1.21        8.02      8.42 o 
  -7  -5   3      254.18      231.94     10.64 o 
  -6  -5   3       68.91       75.99      7.09 o 
  -5  -5   3      194.25      194.70      7.08 o 
  -4  -5   3       27.19       34.50      3.47 o 
  -3  -5   3      266.65      253.38      7.70 o 
  -2  -5   3     1405.72     1494.51     51.13 o 
  -1  -5   3     1207.44     1347.99     19.18 o 
   0  -5   3      281.95      268.63      5.08 o 
   1  -5   3      370.36      365.35      6.47 o 
   2  -5   3      119.85      128.90      4.51 o 
   3  -5   3      376.81      468.72     10.76 o 
   4  -5   3      671.17      658.16     14.73 o 
   5  -5   3      391.88      386.12     11.64 o 
   6  -5   3        4.78        2.24      8.64 o 
   7  -5   3      110.99      106.80     15.92 o 
   8  -5   3       71.53       44.29     11.78 o 
   9  -5   3       51.81       37.27     39.83 o 
  -9  -4   3      136.72      128.38     13.24 o 
  -8  -4   3        5.94        8.79      6.90 o 
  -7  -4   3      729.38      677.58     18.27 o 
  -6  -4   3      170.70      155.37      7.56 o 
  -5  -4   3      540.99      478.39     12.93 o 
  -4  -4   3      459.55      442.52     11.31 o 
  -3  -4   3       75.69       66.41      4.03 o 
  -2  -4   3      935.46      868.18     13.94 o 
  -1  -4   3      196.64      147.61      4.44 o 
   0  -4   3     1690.92     1605.69     20.76 o 
   1  -4   3     4460.73     4032.65     41.55 o 
   2  -4   3      308.21      274.50      4.97 o 
   3  -4   3     1641.79     1457.92     19.82 o 
   4  -4   3      114.54       96.32      5.52 o 
   5  -4   3      542.10      473.49     15.69 o 
   6  -4   3      342.03      350.81     16.59 o 
   7  -4   3      253.11      207.42     18.55 o 
   8  -4   3      121.45       91.81     13.01 o 
   9  -4   3       37.86       -0.75     13.27 o 
  -9  -3   3        0.05        4.30      8.67 o 
  -8  -3   3       12.27        9.97      8.66 o 
  -7  -3   3       27.85       30.75      6.07 o 
  -6  -3   3       93.22       94.36      6.02 o 
  -5  -3   3      725.16      739.99     14.57 o 
  -4  -3   3      813.02      901.55     14.77 o 
  -3  -3   3     3190.92     3522.16     54.81 o 
  -2  -3   3      100.43      130.76      4.49 o 
  -1  -3   3      450.05      473.34      8.55 o 
   0  -3   3       13.33       16.97      1.42 o 
   1  -3   3     1332.00     1349.87     14.92 o 
   2  -3   3      422.63      517.73     11.32 o 
   3  -3   3      560.01      770.87     11.71 o 
   4  -3   3      113.97      102.30      6.37 o 
   5  -3   3      535.88      520.45     13.08 o 
   6  -3   3       23.59       40.59      7.59 o 
   7  -3   3      338.65      398.83     17.95 o 
   8  -3   3        0.01       -8.62      8.62 o 
   9  -3   3      107.81      154.11     17.06 o 
  -9  -2   3       33.81       57.45     10.13 o 
  -8  -2   3       80.43       75.61      9.55 o 
  -7  -2   3      632.40      660.06     15.37 o 
  -6  -2   3      328.82      309.99     11.46 o 
  -5  -2   3     1077.95     1137.67     25.73 o 
  -4  -2   3     1082.73     1010.45     17.37 o 
  -3  -2   3      773.56      729.41     12.13 o 
  -2  -2   3     1039.14      911.04     13.46 o 
  -1  -2   3      985.02      887.01     13.12 o 
   0  -2   3     9652.32     8942.65     80.74 o 
   1  -2   3     2161.45     1906.49     19.82 o 
   2  -2   3        0.47       -0.20      1.92 o 
   3  -2   3      615.89      535.44     10.22 o 
   4  -2   3     1471.23     1482.56     25.33 o 
   5  -2   3     1428.37     1402.97     30.69 o 
   6  -2   3      131.71      138.39      7.20 o 
   7  -2   3      437.46      451.02     17.18 o 
   8  -2   3      188.88      177.72     13.03 o 
   9  -2   3        6.73       13.37     12.50 o 
  -9  -1   3       24.69       21.15      9.31 o 
  -8  -1   3      409.64      401.86     16.06 o 
  -7  -1   3       10.42       15.71      5.62 o 
  -6  -1   3      756.78      675.85     15.08 o 
  -5  -1   3      161.38      165.15      8.12 o 
  -4  -1   3     3151.10     2816.84     42.81 o 
  -3  -1   3      920.31      839.77     13.20 o 
  -2  -1   3     1192.68     1126.97     16.32 o 
  -1  -1   3     1420.52     1264.30     17.98 o 
   0  -1   3       11.69       10.09      1.53 o 
   1  -1   3     6892.28     6098.14     70.47 o 
   2  -1   3       98.36       76.21      2.70 o 
   3  -1   3      357.71      311.92      5.87 o 
   4  -1   3     3720.72     3375.36     43.82 o 
   5  -1   3      387.13      356.50      9.05 o 
   6  -1   3     1040.45      930.04     19.90 o 
   7  -1   3       92.73       88.00     15.30 o 
   8  -1   3       32.49        6.07      8.60 o 
   9  -1   3       63.95       76.17     14.48 o 
  -9   0   3        2.95       -1.46      8.54 o 
  -8   0   3      142.72      152.31      9.82 o 
  -7   0   3        0.72       -5.17      5.17 o 
  -6   0   3       37.50       32.30      5.97 o 
  -5   0   3       21.51       32.26      5.26 o 
  -4   0   3     1818.40     1956.07     34.63 o 
  -3   0   3       49.23       66.91      3.95 o 
  -2   0   3     1467.98     1482.45     23.39 o 
  -1   0   3        4.38        8.17      2.41 o 
   0   0   3     3122.21     3417.18     42.23 o 
   1   0   3        0.01        0.78      1.53 o 
   2   0   3      431.97      419.08      6.26 o 
   3   0   3       27.80       34.45      3.12 o 
   4   0   3        2.06        2.81      2.88 o 
   5   0   3       20.95       27.45      4.61 o 
   6   0   3       48.22       65.27      6.08 o 
   7   0   3       12.16       16.10      5.44 o 
   8   0   3       98.41      143.74     14.56 o 
   9   0   3        0.32       -7.72     11.25 o 
  -9   1   3      111.27      107.79     11.67 o 
  -8   1   3      270.83      286.59     12.57 o 
  -7   1   3      204.84      202.40     10.21 o 
  -6   1   3      258.05      255.62      9.81 o 
  -5   1   3       16.62       14.07      4.64 o 
  -4   1   3     1219.88     1055.04     22.89 o 
  -3   1   3      723.15      724.56     14.72 o 
  -2   1   3     2621.32     2353.81     37.93 o 
  -1   1   3     1068.04      930.43     13.13 o 
   0   1   3       62.51       72.83      2.56 o 
   1   1   3     3250.02     2881.27     34.35 o 
   2   1   3      251.16      291.45      4.88 o 
   3   1   3      637.58      630.83      8.28 o 
   4   1   3      212.43      236.94     10.08 o 
   5   1   3      143.14      147.50      7.61 o 
   6   1   3      686.60      680.14     18.75 o 
   7   1   3       74.05       88.48      6.56 o 
   8   1   3      124.00      105.43     10.65 o 
   9   1   3       10.24       13.36     14.81 o 
  -9   2   3       34.95       33.23      9.67 o 
  -8   2   3       32.73       15.49      7.44 o 
  -7   2   3      152.99      128.61      9.75 o 
  -6   2   3       85.33       82.90      6.66 o 
  -5   2   3       82.92       71.03      7.18 o 
  -4   2   3     1170.38     1091.97     23.60 o 
  -3   2   3      354.52      336.14      9.98 o 
  -2   2   3     1817.46     1774.37     29.04 o 
  -1   2   3     2375.41     2180.96     27.51 o 
   0   2   3     1546.54     1354.91     15.13 o 
   1   2   3       26.18       26.95      2.08 o 
   2   2   3     2438.73     2418.51     32.35 o 
   3   2   3       98.79      100.17      3.51 o 
   4   2   3      185.85      195.82      5.27 o 
   5   2   3        1.94        6.25      4.24 o 
   6   2   3      194.36      197.16      8.46 o 
   7   2   3       72.35       71.03      7.83 o 
   8   2   3        9.96        9.41      8.95 o 
   9   2   3       43.90       51.07     21.86 o 
  -9   3   3      157.19      153.51     12.79 o 
  -8   3   3       71.90       64.17     13.06 o 
  -7   3   3        9.41        3.22      7.20 o 
  -6   3   3        0.40       -6.39      6.39 o 
  -5   3   3      197.56      206.08      8.03 o 
  -4   3   3      169.59      184.84      7.29 o 
  -3   3   3        2.41       16.34      4.29 o 
  -2   3   3      129.43      197.96      6.23 o 
  -1   3   3      155.16      215.55      4.96 o 
   0   3   3       30.56       25.62      1.78 o 
   1   3   3     1255.00     1401.32     18.16 o 
   2   3   3      186.10      223.80      5.38 o 
   3   3   3        5.18       63.97      5.47 o 
   4   3   3      265.96      307.47      7.22 o 
   5   3   3      559.60      649.72     13.80 o 
   6   3   3       59.98       85.48      5.89 o 
   7   3   3       11.80        9.24      6.87 o 
   8   3   3        3.23        6.57     16.46 o 
   9   3   3       12.06       -7.29     19.10 o 
  -9   4   3       35.76       -4.97      9.93 o 
  -8   4   3        7.86       -6.97     10.52 o 
  -7   4   3        8.77       -9.71      9.71 o 
  -6   4   3       59.63       48.19      7.74 o 
  -5   4   3      474.68      397.01     11.80 o 
  -4   4   3      251.99      231.81      8.16 o 
  -3   4   3        9.48        8.54      4.00 o 
  -2   4   3      384.15      348.39      7.68 o 
  -1   4   3        5.44        7.50      2.54 o 
   0   4   3       51.48       66.20      2.99 o 
   1   4   3      497.43      499.39      8.28 o 
   2   4   3      166.94      181.42      4.39 o 
   3   4   3      950.30      836.16     13.21 o 
   4   4   3      121.05      132.46      5.67 o 
   5   4   3      153.18      145.13      6.86 o 
   6   4   3       15.85       27.72      7.21 o 
   7   4   3      339.59      291.04     17.87 o 
   8   4   3       81.92       70.67     13.06 o 
   9   4   3       35.96       44.22     22.11 o 
  -9   5   3       88.78       40.49     21.33 o 
  -8   5   3      322.66      356.69     18.81 o 
  -7   5   3       62.39       55.83     10.29 o 
  -6   5   3       51.50       46.32      6.57 o 
  -5   5   3       20.80       14.62      5.11 o 
  -4   5   3      926.02      957.54     17.72 o 
  -3   5   3      547.15      534.62     11.22 o 
  -2   5   3        0.05        2.93      2.94 o 
  -1   5   3     1971.73     2233.75     25.97 o 
   0   5   3      578.46      609.44      9.58 o 
   1   5   3        9.68       10.98      2.81 o 
   2   5   3      142.14      159.63      4.92 o 
   3   5   3       22.93       38.17      4.70 o 
   4   5   3      476.66      478.15     14.24 o 
   5   5   3       27.37       28.32      7.73 o 
   6   5   3       13.54       11.51     18.47 o 
   7   5   3      130.47      142.72     19.10 o 
   8   5   3       12.56        3.44     23.37 o 
  -8   6   3      309.77      257.55     19.91 o 
  -7   6   3      112.51      132.58     12.29 o 
  -6   6   3      155.50      164.96      9.84 o 
  -5   6   3       13.33       15.39      5.04 o 
  -4   6   3      424.32      398.11     10.56 o 
  -3   6   3        9.79       21.49      4.25 o 
  -2   6   3       24.64       35.71      3.54 o 
  -1   6   3       17.93       18.38      3.21 o 
   0   6   3     1326.00     1408.94     18.08 o 
   1   6   3       15.02       15.38      2.68 o 
   2   6   3      460.06      401.95      9.86 o 
   3   6   3       93.21      102.21      5.61 o 
   4   6   3     1116.97      973.40     27.11 o 
   5   6   3        9.31       11.88      7.24 o 
   6   6   3      383.87      364.65     17.57 o 
   7   6   3        3.31        4.59     12.19 o 
   8   6   3       10.46        0.27     11.29 o 
  -8   7   3        0.09      -16.41     16.41 o 
  -7   7   3      183.96      175.55     13.07 o 
  -6   7   3      526.65      492.38     17.69 o 
  -5   7   3      171.83      160.05      9.05 o 
  -4   7   3      372.99      358.06      8.73 o 
  -3   7   3       79.45       68.36      4.24 o 
  -2   7   3      525.70      505.97      9.19 o 
  -1   7   3       47.70       42.65      4.17 o 
   0   7   3      914.97      826.85     14.12 o 
   1   7   3      305.13      283.16     15.20 o 
   2   7   3      680.84      619.93     15.72 o 
   3   7   3      117.17      111.50      6.60 o 
   4   7   3        3.93       -1.46      6.15 o 
   5   7   3       98.79      108.20     10.55 o 
   6   7   3       71.61       88.21     10.43 o 
   7   7   3       65.75       65.58     13.57 o 
   8   7   3       39.73       36.94     15.33 o 
  -7   8   3      181.60      165.71     15.02 o 
  -6   8   3      191.93      242.09     13.39 o 
  -5   8   3       62.24       88.00      9.24 o 
  -4   8   3       84.25       82.21      5.52 o 
  -3   8   3      496.44      524.30     10.91 o 
  -2   8   3      774.47      815.70     14.50 o 
  -1   8   3      415.16      433.29      9.88 o 
   0   8   3      156.49      171.30      5.82 o 
   1   8   3      698.93      686.56     17.37 o 
   2   8   3      379.56      430.25     15.56 o 
   3   8   3      394.89      385.62     11.84 o 
   4   8   3       17.22       25.07      6.56 o 
   5   8   3       22.69       10.55     12.31 o 
   6   8   3      265.80      247.25     18.59 o 
   7   8   3       24.59       28.64     12.56 o 
  -7   9   3       41.60       34.78     15.09 o 
  -6   9   3      119.10       95.06     13.50 o 
  -5   9   3      483.75      469.53     13.44 o 
  -4   9   3       90.70       76.35      7.40 o 
  -3   9   3     1831.96     1669.71     29.92 o 
  -2   9   3        3.54        9.14      5.59 o 
  -1   9   3      171.85      187.24      8.12 o 
   0   9   3       30.57       32.93      6.00 o 
   1   9   3       60.33       47.67     15.03 o 
   2   9   3       57.36       56.71      7.12 o 
   3   9   3     1284.23     1155.99     30.55 o 
   4   9   3        6.33        9.05      6.53 o 
   5   9   3      770.16      694.00     29.65 o 
   6   9   3       16.80        6.08      6.92 o 
  -6  10   3      120.94      116.30     14.58 o 
  -5  10   3       36.89       38.45     11.23 o 
  -4  10   3       35.97       46.81      7.97 o 
  -3  10   3      448.70      428.22     13.02 o 
  -2  10   3       63.23       82.56      7.37 o 
  -1  10   3      503.99      470.31     12.97 o 
   0  10   3        9.13       10.45      6.02 o 
   1  10   3      886.89      807.43     25.56 o 
   2  10   3        3.33        5.52      6.57 o 
   3  10   3        1.99       -0.73      6.21 o 
   4  10   3        5.99       16.08      7.29 o 
   5  10   3      327.70      295.49     17.34 o 
  -5  11   3       21.22       42.41     23.61 o 
  -4  11   3        3.85       11.91     10.44 o 
  -3  11   3       47.94       57.58      8.92 o 
  -2  11   3      137.21      197.00      9.80 o 
  -1  11   3      179.06      205.28     11.01 o 
   0  11   3      146.72      165.73     10.00 o 
   1  11   3       72.37       88.32     13.65 o 
   2  11   3     1079.93     1096.38     31.25 o 
   3  11   3       98.83      136.03     10.93 o 
   4  11   3      188.41      163.83     13.07 o 
  -3  12   3       28.53       18.68     12.77 o 
  -2  12   3      873.64      789.66     33.87 o 
  -1  12   3       38.16       36.68      8.45 o 
   0  12   3      258.09      261.91     12.89 o 
   1  12   3       26.44       18.02     18.05 o 
   2  12   3      159.91      117.33     12.24 o 
   3  12   3        7.33       -8.02      8.02 o 
  -2 -13   4       40.38       49.25     11.06 o 
  -1 -13   4      152.16      141.71     15.83 o 
   0 -13   4      133.19      131.48     13.81 o 
   1 -13   4       85.03       92.83     13.40 o 
   2 -13   4       40.00       44.33     11.23 o 
  -4 -12   4       18.86       19.60      7.79 o 
  -3 -12   4        0.82        9.41      5.77 o 
  -2 -12   4       24.40       17.27      6.48 o 
  -1 -12   4        3.23       -3.21      6.25 o 
   0 -12   4        2.61        8.64      9.06 o 
   1 -12   4       28.86       28.60      9.64 o 
   2 -12   4       25.37       30.65      8.00 o 
   3 -12   4       18.99       31.17     15.82 o 
   4 -12   4       37.96       22.77     18.38 o 
  -5 -11   4        8.92        1.51      8.04 o 
  -4 -11   4       23.43       15.83      7.54 o 
  -3 -11   4      409.88      420.02     26.51 o 
  -2 -11   4       49.45       67.96      7.02 o 
  -1 -11   4      443.57      473.84     17.66 o 
   0 -11   4       11.65       35.56      9.30 o 
   1 -11   4       91.86      121.85      8.69 o 
   2 -11   4       67.97      100.11      8.98 o 
   3 -11   4        2.68       -0.54      6.94 o 
   4 -11   4        8.10       16.63     13.60 o 
   5 -11   4       30.32       56.09     17.21 o 
  -6 -10   4        9.17       -5.78      8.79 o 
  -5 -10   4        0.47       -5.28      7.79 o 
  -4 -10   4      127.67      118.60     10.30 o 
  -3 -10   4       50.31       42.35      5.59 o 
  -2 -10   4       47.90       38.70      5.95 o 
  -1 -10   4      300.89      325.47     11.82 o 
   0 -10   4      151.49      161.45      7.07 o 
   1 -10   4      762.52      711.03     21.96 o 
   2 -10   4       16.59       14.23      9.49 o 
   3 -10   4       35.54       13.10      6.30 o 
   4 -10   4       25.72       42.28      8.46 o 
   5 -10   4      124.57      118.15      8.25 o 
   6 -10   4       61.33       60.78     12.23 o 
  -7  -9   4       38.53       23.12     11.81 o 
  -6  -9   4       51.79       51.51     10.80 o 
  -5  -9   4      171.49      147.22     10.04 o 
  -4  -9   4      179.71      162.57     11.81 o 
  -3  -9   4      168.36      156.32     11.06 o 
  -2  -9   4       22.39       22.25      3.92 o 
  -1  -9   4      328.30      324.63      9.32 o 
   0  -9   4        0.08       -0.17      3.18 o 
   1  -9   4      987.05      951.22     14.98 o 
   2  -9   4       15.57       16.94      4.93 o 
   3  -9   4        0.01        9.19      5.72 o 
   4  -9   4       18.85       12.31      5.34 o 
   5  -9   4      113.60      116.71      8.17 o 
   6  -9   4        0.70       -6.95      7.40 o 
   7  -9   4       48.90       55.64     11.74 o 
  -7  -8   4      111.15      124.92     17.59 o 
  -6  -8   4        9.53       11.03      8.82 o 
  -5  -8   4       76.50      116.79      7.44 o 
  -4  -8   4      182.38      170.61     12.06 o 
  -3  -8   4       26.77       21.24      3.67 o 
  -2  -8   4     1296.93     1358.64     35.27 o 
  -1  -8   4      483.06      530.43     12.38 o 
   0  -8   4     1207.46     1323.90     18.81 o 
   1  -8   4      372.18      432.41      8.21 o 
   2  -8   4       10.28        4.77      3.59 o 
   3  -8   4       95.87      115.99      5.77 o 
   4  -8   4       30.90       41.82      5.73 o 
   5  -8   4      139.65      162.12     10.35 o 
   6  -8   4       12.14       20.44      8.17 o 
   7  -8   4       87.69       89.54     14.11 o 
  -8  -7   4      376.29      326.16     20.16 o 
  -7  -7   4        0.11        1.01      6.62 o 
  -6  -7   4      388.03      381.65     14.06 o 
  -5  -7   4       18.48       10.05      8.29 o 
  -4  -7   4      356.98      320.94     12.48 o 
  -3  -7   4      349.02      327.04      8.56 o 
  -2  -7   4        3.17        3.93      4.07 o 
  -1  -7   4      326.78      297.67      7.05 o 
   0  -7   4      255.33      248.41      6.17 o 
   1  -7   4      228.51      217.19      6.07 o 
   2  -7   4     1349.72     1237.42     18.73 o 
   3  -7   4      279.28      254.29      8.16 o 
   4  -7   4     1839.55     1695.03     27.30 o 
   5  -7   4       14.26       11.89      8.02 o 
   6  -7   4      201.52      185.00     12.66 o 
   7  -7   4       32.19       25.25     30.83 o 
   8  -7   4       12.68      -10.13     20.16 o 
  -8  -6   4       59.11       54.08      9.88 o 
  -7  -6   4        0.59       -2.62      5.75 o 
  -6  -6   4        0.00        6.66      5.31 o 
  -5  -6   4      120.48      114.49      7.70 o 
  -4  -6   4      212.84      199.05      8.35 o 
  -3  -6   4      229.63      226.52      8.30 o 
  -2  -6   4      498.84      440.69     11.54 o 
  -1  -6   4       12.32        9.15      3.71 o 
   0  -6   4     2334.80     2249.85     30.99 o 
   1  -6   4       44.24       46.22      3.56 o 
   2  -6   4      931.30      953.41     18.36 o 
   3  -6   4       92.62      106.32      5.05 o 
   4  -6   4        5.75        7.49      5.44 o 
   5  -6   4        8.71       11.44      8.04 o 
   6  -6   4       25.96       31.32      9.94 o 
   7  -6   4       25.88       59.62     14.82 o 
   8  -6   4       11.44        6.27     13.68 o 
  -9  -5   4      237.20      237.43     18.65 o 
  -8  -5   4      356.51      377.65     16.81 o 
  -7  -5   4      107.36      113.71      8.59 o 
  -6  -5   4      342.89      402.42     12.78 o 
  -5  -5   4      166.37      154.94      7.55 o 
  -4  -5   4      333.48      383.26      9.50 o 
  -3  -5   4      986.11     1013.20     16.31 o 
  -2  -5   4        3.56        6.34      1.88 o 
  -1  -5   4     1089.01     1141.40     17.86 o 
   0  -5   4      503.60      602.18      9.09 o 
   1  -5   4      707.09      773.42     10.74 o 
   2  -5   4       22.43       28.64      2.71 o 
   3  -5   4      335.04      337.07      6.93 o 
   4  -5   4      201.60      304.93     10.25 o 
   5  -5   4      274.58      319.96     13.45 o 
   6  -5   4      859.16      953.59     30.06 o 
   7  -5   4      481.95      495.30     41.08 o 
   8  -5   4      114.40      141.09     24.75 o 
   9  -5   4       40.48       47.24     32.04 o 
  -9  -4   4       12.80       -5.05     11.63 o 
  -8  -4   4       79.51       74.77     11.22 o 
  -7  -4   4       60.84       57.40      7.71 o 
  -6  -4   4       32.88       42.44      7.30 o 
  -5  -4   4      786.10      706.93     15.14 o 
  -4  -4   4        5.28        4.55      3.76 o 
  -3  -4   4     1224.44     1076.06     18.85 o 
  -2  -4   4        6.70        3.00      2.53 o 
  -1  -4   4     1752.62     1696.49     24.15 o 
   0  -4   4      987.29      911.50     13.28 o 
   1  -4   4      185.79      167.62      3.98 o 
   2  -4   4      940.42      908.11     11.38 o 
   3  -4   4     2338.39     2128.10     27.78 o 
   4  -4   4      241.19      230.08      7.69 o 
   5  -4   4       28.60       29.18      5.28 o 
   6  -4   4       52.97       60.80     10.40 o 
   7  -4   4       12.54       19.63     10.34 o 
   8  -4   4       26.55       22.08     18.31 o 
   9  -4   4      140.63      117.99     22.49 o 
  -9  -3   4      250.73      295.26     15.75 o 
  -8  -3   4        0.01       11.79      7.73 o 
  -7  -3   4       10.01        4.46      5.68 o 
  -6  -3   4        0.26       -4.86      4.86 o 
  -5  -3   4       78.32      106.98      5.58 o 
  -4  -3   4      100.14      112.75      5.27 o 
  -3  -3   4       95.80       85.69      4.38 o 
  -2  -3   4      188.00      264.38      8.92 o 
  -1  -3   4      338.97      366.50      5.26 o 
   0  -3   4       14.03       13.15      1.79 o 
   1  -3   4      574.40      849.84     10.37 o 
   2  -3   4      226.23      237.37      5.33 o 
   3  -3   4      372.32      345.93      6.31 o 
   4  -3   4      205.64      226.06      7.97 o 
   5  -3   4      633.18      665.75     13.92 o 
   6  -3   4      204.65      185.69      8.88 o 
   7  -3   4       22.60       17.49      8.96 o 
   8  -3   4       26.19       32.68     12.10 o 
   9  -3   4       18.56      -15.41     16.48 o 
  -9  -2   4       19.79       32.64      9.59 o 
  -8  -2   4       35.46       45.69      7.90 o 
  -7  -2   4      141.14      126.62      7.61 o 
  -6  -2   4      404.29      383.51     12.06 o 
  -5  -2   4        2.01        5.86      5.21 o 
  -4  -2   4      342.76      361.50     27.58 o 
  -3  -2   4       15.17       18.42      3.15 o 
  -2  -2   4     2080.94     2177.39     28.92 o 
  -1  -2   4     1545.63     1560.77     36.44 o 
   0  -2   4      614.16      627.07     11.83 o 
   1  -2   4        0.21        2.36      1.64 o 
   2  -2   4     2707.55     2634.09     58.74 o 
   3  -2   4        9.34       11.51      2.92 o 
   4  -2   4      329.69      335.84      8.75 o 
   5  -2   4      172.15      153.84      6.12 o 
   6  -2   4      534.71      513.70     12.45 o 
   7  -2   4        0.83       11.52      8.18 o 
   8  -2   4       12.06       18.63     11.30 o 
   9  -2   4        9.33       -3.88     11.96 o 
  -9  -1   4       23.80       48.91     10.16 o 
  -8  -1   4       19.23       12.86      9.34 o 
  -7  -1   4      188.46      179.35      8.68 o 
  -6  -1   4       14.78       14.25      7.29 o 
  -5  -1   4       14.75       18.36      5.17 o 
  -4  -1   4      319.15      301.77      8.94 o 
  -3  -1   4      726.93      767.24     12.61 o 
  -2  -1   4       27.25       41.49      3.16 o 
  -1  -1   4       22.22       15.66      1.96 o 
   0  -1   4      136.88      142.52      4.15 o 
   1  -1   4      189.01      180.24      3.99 o 
   2  -1   4       18.27        9.83      2.19 o 
   3  -1   4       19.74       36.90      3.12 o 
   4  -1   4      580.56      528.94      9.54 o 
   5  -1   4       77.90       76.93      5.74 o 
   6  -1   4      118.74      126.02     14.36 o 
   7  -1   4       95.60       89.47     10.59 o 
   8  -1   4        0.83      -11.14     11.14 o 
   9  -1   4       31.47       44.55     13.58 o 
  -9   0   4       14.29        6.23      9.08 o 
  -8   0   4       34.60       26.90      7.39 o 
  -7   0   4        3.97        6.74      6.06 o 
  -6   0   4     1310.43     1431.73     27.98 o 
  -5   0   4       44.11       60.16      6.68 o 
  -4   0   4       73.35       72.52      4.89 o 
  -3   0   4       39.37       51.15      4.31 o 
  -2   0   4       68.67      107.23      3.99 o 
  -1   0   4        2.99        3.76      1.76 o 
   0   0   4        0.73        4.32      1.79 o 
   1   0   4        4.16        5.85      1.59 o 
   2   0   4     1787.24     2238.91     26.96 o 
   3   0   4        2.65        1.59      2.57 o 
   4   0   4      319.25      325.81      7.09 o 
   5   0   4       36.17       51.46      6.51 o 
   6   0   4      351.82      361.82     13.92 o 
   7   0   4        0.34       -8.34      8.50 o 
   8   0   4       11.07       -9.96      9.96 o 
   9   0   4        1.60       -6.60     14.52 o 
  -9   1   4       91.72       84.55     11.35 o 
  -8   1   4       10.03       10.76      7.13 o 
  -7   1   4       51.15       29.75      8.35 o 
  -6   1   4      291.25      284.01     10.76 o 
  -5   1   4        1.77       -5.20      5.20 o 
  -4   1   4      798.03      676.12     15.09 o 
  -3   1   4     1114.63     1108.04     19.91 o 
  -2   1   4     3913.94     3635.45     63.64 o 
  -1   1   4       90.88      115.24      3.29 o 
   0   1   4      326.86      278.59      5.39 o 
   1   1   4      314.26      326.86      6.17 o 
   2   1   4     1286.98     1108.16     14.45 o 
   3   1   4      477.99      390.61      6.21 o 
   4   1   4      253.25      249.85      9.18 o 
   5   1   4      571.86      509.12     12.54 o 
   6   1   4     1186.87     1080.37     21.42 o 
   7   1   4       17.82       12.26      6.61 o 
   8   1   4      106.31      119.53     10.77 o 
   9   1   4       34.81       52.66     16.54 o 
  -9   2   4      193.24      184.86     17.76 o 
  -8   2   4        1.04       -4.41      7.01 o 
  -7   2   4      559.56      591.83     19.91 o 
  -6   2   4      368.10      315.39     11.81 o 
  -5   2   4      510.05      518.13     13.98 o 
  -4   2   4      178.85      176.69      7.16 o 
  -3   2   4     1986.12     1824.31     35.39 o 
  -2   2   4     2774.30     2671.21     45.47 o 
  -1   2   4     3098.65     3188.44     47.07 o 
   0   2   4      292.18      334.05      6.81 o 
   1   2   4     2049.08     2167.45     32.81 o 
   2   2   4      161.32      181.84      4.56 o 
   3   2   4      198.04      222.58      5.81 o 
   4   2   4      246.27      222.22      6.07 o 
   5   2   4       85.85       94.97      5.33 o 
   6   2   4       99.41      104.76      6.25 o 
   7   2   4      577.82      602.27     17.07 o 
   8   2   4        5.95       24.84     15.08 o 
   9   2   4      361.28      392.50     28.77 o 
  -9   3   4       20.29       -1.78     12.15 o 
  -8   3   4       64.76       51.11     16.19 o 
  -7   3   4      481.25      521.17     17.69 o 
  -6   3   4       20.24       19.29      7.06 o 
  -5   3   4     3417.58     3561.36     58.01 o 
  -4   3   4       56.00      115.53      7.09 o 
  -3   3   4     1299.43     1262.36     22.75 o 
  -2   3   4      149.77      179.84      5.57 o 
  -1   3   4      611.93      615.64      9.78 o 
   0   3   4     1185.13     1526.98     19.73 o 
   1   3   4       16.46       30.39      2.50 o 
   2   3   4      339.19      355.00      6.58 o 
   3   3   4     4037.85     4732.76     65.62 o 
   4   3   4       63.00       59.98      4.66 o 
   5   3   4     2981.62     2915.78     42.58 o 
   6   3   4       47.00       54.41      5.56 o 
   7   3   4      284.40      302.89     14.70 o 
   8   3   4      183.33      161.56     24.62 o 
   9   3   4       54.66       31.91     22.11 o 
  -9   4   4      210.26      164.06     13.41 o 
  -8   4   4       15.47       21.28     10.15 o 
  -7   4   4      154.11      140.44     10.88 o 
  -6   4   4      329.04      315.15     13.23 o 
  -5   4   4      729.28      653.26     14.62 o 
  -4   4   4     1175.78     1151.28     22.11 o 
  -3   4   4      375.09      296.09     10.78 o 
  -2   4   4      436.74      411.66      9.44 o 
  -1   4   4     4785.35     4456.36     54.50 o 
   0   4   4       19.67       11.43      2.16 o 
   1   4   4     2887.89     2583.00     32.57 o 
   2   4   4      181.00      161.32      4.53 o 
   3   4   4     1359.78     1241.91     17.21 o 
   4   4   4      182.52      170.01      6.38 o 
   5   4   4       29.57       34.57      4.81 o 
   6   4   4      592.05      557.41     22.93 o 
   7   4   4       75.54       73.66     12.12 o 
   8   4   4       92.85       90.96     22.87 o 
   9   4   4      316.24      275.64     33.67 o 
  -9   5   4        3.78        0.16     19.32 o 
  -8   5   4      686.03      684.63     25.11 o 
  -7   5   4        6.92       11.91      8.51 o 
  -6   5   4      353.60      320.57     11.69 o 
  -5   5   4       56.20       58.73      5.97 o 
  -4   5   4        2.67       -0.81      4.77 o 
  -3   5   4      368.91      461.87     10.37 o 
  -2   5   4      482.25      478.10      9.84 o 
  -1   5   4     1408.11     1518.89     24.35 o 
   0   5   4     1710.62     1743.02     20.59 o 
   1   5   4       41.83       48.75      2.93 o 
   2   5   4     2116.05     2132.52     27.52 o 
   3   5   4       50.18       51.84      3.88 o 
   4   5   4     2529.31     2720.35     62.01 o 
   5   5   4      113.23      151.72     12.54 o 
   6   5   4        5.34        9.63      9.80 o 
   7   5   4      148.24      160.61     14.13 o 
   8   5   4      172.42      219.10     26.89 o 
  -8   6   4        5.36        8.56     12.86 o 
  -7   6   4       33.06       34.12      9.78 o 
  -6   6   4      955.86     1021.47     23.22 o 
  -5   6   4      262.29      262.37     10.68 o 
  -4   6   4     3794.90     3761.26     51.06 o 
  -3   6   4      187.04      192.42      6.70 o 
  -2   6   4     1568.81     1575.51     22.86 o 
  -1   6   4       34.22       34.79      4.40 o 
   0   6   4     2017.67     1922.88     26.76 o 
   1   6   4      386.31      441.16     11.10 o 
   2   6   4       31.05       47.24     14.57 o 
   3   6   4       51.38       58.41      4.64 o 
   4   6   4     1477.40     1688.23     39.46 o 
   5   6   4        5.84       21.01      6.85 o 
   6   6   4      707.85      772.55     27.47 o 
   7   6   4       39.51       32.31     10.80 o 
   8   6   4      876.05      912.60     45.73 o 
  -8   7   4       69.82       33.52     13.24 o 
  -7   7   4       59.57       28.23     11.37 o 
  -6   7   4       70.42       67.72      8.16 o 
  -5   7   4       80.49       82.42      7.97 o 
  -4   7   4     1039.07      901.92     15.47 o 
  -3   7   4      624.52      584.72     10.19 o 
  -2   7   4       30.97       38.62      4.18 o 
  -1   7   4      695.97      639.47     11.71 o 
   0   7   4     1578.00     1388.21     21.70 o 
   1   7   4        3.78        3.41      4.07 o 
   2   7   4     1021.57      908.04     17.36 o 
   3   7   4      375.50      366.07     12.80 o 
   4   7   4      244.21      239.28      9.48 o 
   5   7   4      143.54      136.62      8.21 o 
   6   7   4      123.88      139.58     16.58 o 
   7   7   4      182.48      187.23     23.37 o 
  -7   8   4      276.33      333.86     23.75 o 
  -6   8   4      120.27      140.43     16.64 o 
  -5   8   4      295.59      317.43     12.23 o 
  -4   8   4       10.18        9.05      4.47 o 
  -3   8   4        7.84       25.08      4.93 o 
  -2   8   4      468.51      628.26     13.82 o 
  -1   8   4       12.93       23.52      4.28 o 
   0   8   4      162.56      227.11      7.90 o 
   1   8   4      222.70      256.09     10.87 o 
   2   8   4        1.81       -2.14      5.80 o 
   3   8   4     1118.21     1205.61     27.15 o 
   4   8   4       10.62       23.92      6.33 o 
   5   8   4      376.58      385.10     19.47 o 
   6   8   4      119.34      178.49     11.63 o 
   7   8   4       51.41       35.37      9.59 o 
  -6   9   4       20.41       34.49     11.38 o 
  -5   9   4      207.15      201.02     13.84 o 
  -4   9   4       56.52       75.14      8.06 o 
  -3   9   4      440.52      426.40     36.43 o 
  -2   9   4       37.12       34.07      5.90 o 
  -1   9   4     1723.80     1550.63     26.57 o 
   0   9   4       16.88        9.65      4.42 o 
   1   9   4      694.33      605.83     20.27 o 
   2   9   4      430.81      383.81     15.52 o 
   3   9   4       73.14       74.87      8.16 o 
   4   9   4        6.97       -0.61      7.26 o 
   6   9   4       37.63       35.17      8.17 o 
  -6  10   4       25.93       28.15     24.40 o 
  -5  10   4        1.56        3.09     10.26 o 
  -4  10   4       89.58       87.22     19.40 o 
  -3  10   4       81.44       71.92      7.92 o 
  -2  10   4        6.07        5.85      5.82 o 
  -1  10   4       24.89       31.26      5.70 o 
   0  10   4       22.19       20.12      6.38 o 
   1  10   4      143.97      125.52     10.56 o 
   2  10   4      260.87      260.24     13.49 o 
   3  10   4       24.01       14.77      7.17 o 
   4  10   4       34.14       26.89      8.79 o 
   5  10   4        0.31       -2.76      8.79 o 
  -4  11   4        0.07       -9.54      9.54 o 
  -3  11   4       21.40       26.65      8.43 o 
  -2  11   4      225.26      219.01     10.40 o 
  -1  11   4      197.93      239.54     11.93 o 
   0  11   4        6.35        9.51      6.70 o 
   1  11   4       67.29       84.69     14.80 o 
   2  11   4      171.94      190.18     25.46 o 
   3  11   4        3.01        2.14      7.73 o 
   4  11   4        3.49       10.05      9.30 o 
  -2  12   4       18.60       22.74     10.15 o 
  -1  12   4        6.54       -9.67      9.67 o 
   0  12   4       77.40       58.17     13.83 o 
   1  12   4      210.16      182.71     16.59 o 
   2  12   4        3.98      -10.84     10.84 o 
  -1 -13   5        0.71       15.33     11.56 o 
   0 -13   5       60.64       66.49     23.24 o 
   1 -13   5       52.84       55.47     26.76 o 
  -4 -12   5        9.58       15.58      9.05 o 
  -3 -12   5       15.16       14.45      6.57 o 
  -2 -12   5       91.77       85.67      8.97 o 
  -1 -12   5       35.18       28.26      8.08 o 
   0 -12   5      506.93      422.91     21.12 o 
   1 -12   5      133.77      115.47     12.18 o 
   2 -12   5       49.38       53.18      8.62 o 
   3 -12   5        0.45        9.88     10.15 o 
   4 -12   5       22.67       52.41     22.49 o 
  -5 -11   5        1.04        1.01      8.79 o 
  -4 -11   5       26.15       32.16      9.30 o 
  -3 -11   5      231.65      236.87     24.62 o 
  -2 -11   5        1.12        2.63      6.53 o 
  -1 -11   5      173.49      165.67     10.83 o 
   0 -11   5        8.27        6.41      6.50 o 
   1 -11   5       26.53       26.75      6.85 o 
   2 -11   5        1.87       14.26      7.21 o 
   3 -11   5      126.40      161.94     10.73 o 
   4 -11   5       26.49       30.93     12.49 o 
   5 -11   5        5.27       24.29     34.55 o 
  -6 -10   5       18.91       21.11     10.55 o 
  -5 -10   5      351.52      303.28     18.84 o 
  -4 -10   5        8.83       11.06      7.54 o 
  -3 -10   5      148.93      136.96     10.93 o 
  -2 -10   5       36.32       49.96      5.36 o 
  -1 -10   5       63.17       56.06      5.60 o 
   0 -10   5       17.91       19.10      4.07 o 
   1 -10   5      542.48      572.02     17.33 o 
   2 -10   5       16.26       24.41      6.90 o 
   3 -10   5      790.23      796.44     19.30 o 
   4 -10   5      243.97      263.00     16.40 o 
   5 -10   5       78.33       73.05      8.42 o 
   6 -10   5       55.79       44.03     12.31 o 
  -7  -9   5        0.31       10.55     11.81 o 
  -6  -9   5        0.01       -9.30      9.30 o 
  -5  -9   5        9.85        4.52      8.29 o 
  -4  -9   5       12.66       10.55      7.79 o 
  -3  -9   5       19.92       27.39      5.95 o 
  -2  -9   5       11.26        8.87      5.59 o 
  -1  -9   5       31.96       45.71      6.24 o 
   0  -9   5      367.76      335.62      8.17 o 
   1  -9   5       87.50       95.84      4.87 o 
   2  -9   5       22.66       20.09      5.94 o 
   3  -9   5      359.15      356.88     12.24 o 
   4  -9   5        6.65        5.74      5.66 o 
   5  -9   5       18.23       11.23      6.77 o 
   6  -9   5      102.49       90.46     11.01 o 
   7  -9   5        1.26        1.51     13.31 o 
  -7  -8   5       41.95       35.60      7.51 o 
  -6  -8   5       47.64       41.42      6.71 o 
  -5  -8   5       67.79       65.08     10.55 o 
  -4  -8   5       46.63       75.63      9.80 o 
  -3  -8   5        3.52        6.22      5.06 o 
  -2  -8   5      112.25      148.88      8.71 o 
  -1  -8   5        2.17        3.20      3.48 o 
   0  -8   5      196.95      218.14      6.74 o 
   1  -8   5       50.60       66.61      4.69 o 
   2  -8   5      159.65      172.19      6.52 o 
   3  -8   5       17.52       14.17      4.74 o 
   4  -8   5        0.24       -3.04      5.38 o 
   5  -8   5        0.42       -2.68      5.95 o 
   6  -8   5      122.39      152.26      9.59 o 
   7  -8   5       47.18       49.88     13.18 o 
  -8  -7   5       15.10        2.34     20.15 o 
  -7  -7   5        0.22       -4.89      6.61 o 
  -6  -7   5      229.61      204.35     12.34 o 
  -5  -7   5        8.25       10.80      9.05 o 
  -4  -7   5      220.94      199.94     10.46 o 
  -3  -7   5      512.43      452.32     13.26 o 
  -2  -7   5       69.16       80.78      4.54 o 
  -1  -7   5       38.53       32.03      4.55 o 
   0  -7   5       69.05       65.33      4.29 o 
   1  -7   5        0.22        2.24      3.44 o 
   2  -7   5      258.35      239.07      7.01 o 
   3  -7   5        5.05        5.07      4.50 o 
   4  -7   5      102.72      105.83      6.57 o 
   5  -7   5      181.48      175.10      9.08 o 
   6  -7   5       38.36       32.58      9.46 o 
   7  -7   5       67.30       55.89     11.43 o 
   8  -7   5        5.72      -21.44     21.44 o 
  -8  -6   5      137.76      107.49      9.65 o 
  -7  -6   5       39.54       42.11      7.08 o 
  -6  -6   5        0.72       18.16      8.13 o 
  -5  -6   5      116.20      115.67      7.47 o 
  -4  -6   5       57.35      105.43     16.55 o 
  -3  -6   5       76.84       89.41      3.90 o 
  -2  -6   5       35.10       36.62      3.29 o 
  -1  -6   5       21.68       23.10      3.67 o 
   0  -6   5     1260.81     1389.30     19.01 o 
   1  -6   5       30.45       21.32      3.53 o 
   2  -6   5       20.04       32.75      6.07 o 
   3  -6   5        3.03       -0.08      3.94 o 
   5  -6   5      108.18      104.99     11.66 o 
   6  -6   5       38.05       80.32     14.02 o 
   7  -6   5       16.88       11.65     20.34 o 
   8  -6   5       69.37       51.53     20.98 o 
  -9  -5   5       19.50       53.43     20.86 o 
  -8  -5   5      329.95      331.84     16.21 o 
  -7  -5   5       28.58       38.08      7.10 o 
  -6  -5   5       87.05       92.34     10.20 o 
  -5  -5   5        9.69        0.59      4.94 o 
  -4  -5   5      872.51      940.68     20.12 o 
  -3  -5   5      289.68      332.79      8.65 o 
  -2  -5   5        6.04       16.45      3.25 o 
  -1  -5   5     1619.13     1972.83     29.85 o 
   0  -5   5      308.35      374.38      7.20 o 
   1  -5   5        0.85       -2.43      2.43 o 
   2  -5   5      118.60      134.10      5.49 o 
   3  -5   5      161.74      144.13      5.09 o 
   4  -5   5      313.78      367.36      9.40 o 
   5  -5   5       21.04       11.09      7.33 o 
   6  -5   5       39.85       31.68      9.61 o 
   7  -5   5      140.05      155.77     14.02 o 
   8  -5   5       45.98       52.07     15.71 o 
  -9  -4   5      106.42       81.87     14.71 o 
  -8  -4   5        0.43       -2.66      8.18 o 
  -7  -4   5       11.15       11.49      6.67 o 
  -6  -4   5        1.26       -1.84      6.35 o 
  -5  -4   5      130.52      104.45      6.50 o 
  -4  -4   5        0.03       -3.85      3.93 o 
  -3  -4   5      886.45      817.59     15.55 o 
  -2  -4   5       64.82       75.06      3.49 o 
  -1  -4   5     3480.15     3342.57     46.16 o 
   0  -4   5      433.36      405.63      6.97 o 
   1  -4   5       18.67       43.57      2.80 o 
   2  -4   5      290.81      247.41      5.56 o 
   3  -4   5      883.53      782.21     12.34 o 
   4  -4   5      441.84      397.01     11.05 o 
   5  -4   5        0.68       -4.58      4.58 o 
   6  -4   5       27.27       20.06      9.62 o 
   7  -4   5      544.00      496.07     22.14 o 
   8  -4   5       50.16       57.68     14.36 o 
   9  -4   5       54.61       39.66     19.56 o 
  -9  -3   5       14.88       14.78      9.45 o 
  -8  -3   5      169.12      182.42     16.81 o 
  -7  -3   5      340.77      387.99     12.07 o 
  -6  -3   5       27.71       25.03      5.10 o 
  -5  -3   5     2924.21     3264.54     50.14 o 
  -4  -3   5      352.18      368.61      9.58 o 
  -3  -3   5      508.22      704.23     15.32 o 
  -2  -3   5        3.93       31.38      3.36 o 
  -1  -3   5      176.72      293.70      8.41 o 
   0  -3   5     1695.54     1927.61     20.19 o 
   1  -3   5       90.42       92.99      3.23 o 
   2  -3   5        0.58       51.19      5.80 o 
   3  -3   5     4845.92     5071.57     77.62 o 
   4  -3   5       46.72       43.50      4.53 o 
   5  -3   5     1666.42     1921.60     33.22 o 
   6  -3   5       45.41       59.92     10.51 o 
   7  -3   5      160.17      186.32     13.78 o 
   8  -3   5        4.61       17.92     12.03 o 
   9  -3   5       20.54       20.38     19.60 o 
  -9  -2   5      280.47      263.27     15.23 o 
  -8  -2   5        3.03        3.22      7.17 o 
  -7  -2   5      824.80      815.01     17.93 o 
  -6  -2   5        0.37       15.71      5.36 o 
  -5  -2   5      406.71      471.95     18.99 o 
  -4  -2   5      674.11      596.24     12.36 o 
  -3  -2   5     1092.99     1123.03     36.04 o 
  -2  -2   5     1885.96     1993.69     39.26 o 
  -1  -2   5     4370.52     4266.69     50.66 o 
   0  -2   5      534.99      515.60      6.89 o 
   1  -2   5     3469.63     3214.39     34.88 o 
   2  -2   5       29.40       44.64      3.63 o 
   3  -2   5      753.60      633.71     13.02 o 
   4  -2   5       93.41       80.21      4.64 o 
   5  -2   5      272.90      262.01      8.85 o 
   6  -2   5      139.24      130.95      8.90 o 
   7  -2   5      650.80      646.52     28.18 o 
   8  -2   5      132.27      153.40     24.84 o 
   9  -2   5      351.03      339.08     28.19 o 
  -9  -1   5      106.74       94.62     11.72 o 
  -8  -1   5      139.10      124.30     11.06 o 
  -7  -1   5      341.50      330.35     12.37 o 
  -6  -1   5     1192.63     1094.98     25.08 o 
  -5  -1   5       68.38       58.49      6.04 o 
  -4  -1   5        0.02        4.22      3.98 o 
  -3  -1   5     1514.40     1475.78     21.97 o 
  -2  -1   5    10339.74     9922.40    141.02 o 
  -1  -1   5       11.08       20.04      2.26 o 
   0  -1   5     6703.45     5913.44     72.72 o 
   1  -1   5     1151.86     1111.78     15.28 o 
   2  -1   5     8534.30     7751.67     93.89 o 
   3  -1   5      740.25      674.20     10.13 o 
   4  -1   5     1607.32     1433.26     19.02 o 
   5  -1   5      639.20      522.43     13.38 o 
   6  -1   5      280.62      252.79     10.01 o 
   7  -1   5        3.23        7.38      7.97 o 
   8  -1   5      180.07      187.82     16.30 o 
   9  -1   5       75.14       72.87     25.50 o 
  -9   0   5       15.12       14.57      9.70 o 
  -8   0   5       75.34       76.23     13.10 o 
  -7   0   5       13.93       12.61      6.60 o 
  -6   0   5     3694.66     4142.13     76.23 o 
  -5   0   5       41.17       57.76      6.26 o 
  -4   0   5     3052.26     3453.52     54.95 o 
  -3   0   5        3.33        7.13      3.61 o 
  -2   0   5     2964.09     3341.27     58.86 o 
  -1   0   5       54.50       75.04      5.11 o 
   0   0   5     3401.63     3807.70     60.84 o 
   1   0   5      111.64      143.99      4.35 o 
   2   0   5       22.29       27.01      2.55 o 
   3   0   5       21.79       27.14      2.60 o 
   4   0   5      917.51      997.86     15.05 o 
   5   0   5        0.95        3.18      5.17 o 
   6   0   5     3984.19     4249.18     69.25 o 
   7   0   5        2.81       -2.81      6.62 o 
   8   0   5      517.29      553.88     24.66 o 
   9   0   5        0.37       36.96     12.89 o 
  -9   1   5        0.50       -4.11      9.46 o 
  -8   1   5      205.10      188.73     11.18 o 
  -7   1   5      205.10      193.71     10.36 o 
  -6   1   5      960.03      865.92     21.41 o 
  -5   1   5      806.76      739.40     20.77 o 
  -4   1   5      803.15      764.13     16.34 o 
  -3   1   5     2685.26     2527.15     64.05 o 
  -2   1   5     2878.09     2549.52     45.90 o 
  -1   1   5      333.08      295.94      6.03 o 
   0   1   5     6334.62     5766.85     75.71 o 
   1   1   5     1990.33     1860.81     25.52 o 
   2   1   5     8418.98     7648.18     99.36 o 
   3   1   5       61.86       72.53      3.30 o 
   4   1   5     3229.36     2826.58     34.82 o 
   5   1   5      210.85      208.55      6.86 o 
   6   1   5       29.05       32.91      5.32 o 
   7   1   5       45.16       41.21      6.31 o 
   8   1   5       66.65       78.19     12.37 o 
   9   1   5       64.86       69.70     51.01 o 
  -9   2   5      242.14      240.09     15.17 o 
  -8   2   5      127.00      152.28     10.62 o 
  -7   2   5     1683.42     1652.94     39.48 o 
  -6   2   5        2.35        5.59      7.01 o 
  -5   2   5     1230.61     1231.91     26.30 o 
  -4   2   5      289.46      295.79      9.87 o 
  -3   2   5       74.78       61.94      5.11 o 
  -2   2   5       38.34       60.51      3.90 o 
  -1   2   5     2079.81     1878.58     25.23 o 
   0   2   5      857.26      871.46     12.21 o 
   1   2   5     3134.06     2838.47     51.50 o 
   2   2   5       41.13       38.30      2.76 o 
   3   2   5     4112.55     3862.59     50.41 o 
   4   2   5        2.93        1.53      3.60 o 
   5   2   5     2336.77     2277.37     34.23 o 
   6   2   5       23.90       27.74      4.99 o 
   7   2   5        1.04       -3.03      6.55 o 
   8   2   5      223.95      189.71     26.38 o 
   9   2   5       38.06       57.79     23.37 o 
  -9   3   5       49.54       26.36     12.69 o 
  -8   3   5      126.23      138.26     14.50 o 
  -7   3   5        3.00       -4.40      7.18 o 
  -6   3   5      404.87      395.84     14.72 o 
  -5   3   5      365.03      495.99     13.60 o 
  -4   3   5       30.66       66.16      6.38 o 
  -3   3   5     5327.53     6066.24     94.50 o 
  -2   3   5       21.21       29.35      3.31 o 
  -1   3   5     2946.05     3307.06     44.90 o 
   0   3   5     1002.16     1259.90     17.88 o 
   1   3   5     2353.78     2711.34     34.27 o 
   2   3   5       55.32       59.66      3.37 o 
   3   3   5     1372.28     1415.63     20.64 o 
   4   3   5      141.84      217.44      7.95 o 
   5   3   5     1943.54     2369.94     38.12 o 
   6   3   5       14.53       20.07      7.86 o 
   7   3   5     1067.85     1219.14     32.71 o 
   8   3   5        5.23       12.23     11.71 o 
   9   3   5        6.77      -12.31     20.35 o 
  -9   4   5        2.79      -10.90     10.90 o 
  -8   4   5      126.49      131.36     13.29 o 
  -7   4   5      985.48      914.97     24.85 o 
  -6   4   5       46.25       59.69      8.02 o 
  -5   4   5     1026.91      871.08     21.19 o 
  -4   4   5      625.24      544.00     20.93 o 
  -3   4   5        1.27        5.14      4.74 o 
  -2   4   5      832.60      787.14     19.03 o 
  -1   4   5      320.34      347.72      8.19 o 
   0   4   5      359.17      294.12      6.65 o 
   1   4   5     3388.21     3095.21     38.97 o 
   2   4   5      789.65      717.59     11.23 o 
   3   4   5     1017.76      866.11     13.15 o 
   4   4   5      101.12       93.31      5.12 o 
   5   4   5       47.15       61.62      6.39 o 
   6   4   5        2.29       -1.50      6.79 o 
   7   4   5      876.86      834.30     25.00 o 
   8   4   5       19.70       15.65     12.01 o 
  -8   5   5       61.33       64.81     11.82 o 
  -7   5   5      313.06      310.57     16.28 o 
  -6   5   5       45.54       59.84      9.36 o 
  -5   5   5       24.72       27.18      6.77 o 
  -4   5   5     1076.56     1094.93     22.71 o 
  -3   5   5        0.54       -1.04      4.37 o 
  -2   5   5       81.06       82.98      5.39 o 
  -1   5   5      320.80      383.87      9.51 o 
   0   5   5        1.09        8.21      2.70 o 
   1   5   5       82.06       97.84      3.87 o 
   2   5   5       67.21       90.13      4.05 o 
   3   5   5       34.31       43.13      3.41 o 
   4   5   5     2015.07     2034.12     32.82 o 
   5   5   5        0.16        5.57      5.49 o 
   6   5   5      111.40      122.41      9.57 o 
   7   5   5        0.01       12.25      7.98 o 
   8   5   5      142.04      118.00     14.91 o 
  -8   6   5      160.43      149.34     27.09 o 
  -7   6   5        9.87        1.29      8.69 o 
  -6   6   5       28.87       21.54      7.05 o 
  -5   6   5        9.78        6.73      6.07 o 
  -4   6   5      622.24      804.16     18.80 o 
  -3   6   5        9.68       14.97      4.52 o 
  -2   6   5      627.82      684.14     12.22 o 
  -1   6   5       36.38       27.97      4.93 o 
   0   6   5     1360.57     1699.94     26.51 o 
   1   6   5      204.77      231.81      7.91 o 
   2   6   5      337.35      383.88      9.10 o 
   3   6   5      756.96      796.36     16.12 o 
   4   6   5        0.01      -10.35     10.55 o 
   5   6   5        0.75        3.23      5.46 o 
   6   6   5        0.84        3.70      6.57 o 
   7   6   5       47.03       69.71      9.36 o 
   8   6   5      108.66      117.34     19.35 o 
  -8   7   5      410.98      319.42     42.32 o 
  -7   7   5       42.72       64.97     12.28 o 
  -6   7   5       24.63        9.67      7.09 o 
  -5   7   5      294.19      278.93     11.37 o 
  -4   7   5      541.53      511.55     12.00 o 
  -3   7   5       46.98       36.88      4.50 o 
  -2   7   5      149.88      124.12      5.28 o 
  -1   7   5      113.82      129.62      6.75 o 
   0   7   5        7.99        4.66      4.06 o 
   1   7   5        0.42        2.31      3.96 o 
   2   7   5      204.20      168.61      8.39 o 
   3   7   5      573.80      493.27     17.41 o 
   4   7   5       81.52       90.51      8.46 o 
   5   7   5        5.96       -0.63      6.27 o 
   6   7   5       11.97       19.24     19.72 o 
   7   7   5        1.95       -8.68      8.68 o 
  -7   8   5       44.20       47.73     15.26 o 
  -6   8   5        0.07      -11.86     11.86 o 
  -5   8   5        3.98       12.85      9.75 o 
  -4   8   5       47.73       46.65      5.50 o 
  -3   8   5       12.95       16.99      5.12 o 
  -2   8   5      356.93      354.58     10.58 o 
  -1   8   5       32.05       21.94      4.98 o 
   0   8   5        0.01       -3.16      4.05 o 
   1   8   5        0.05        5.49      5.96 o 
   2   8   5        7.61       16.29      6.37 o 
   3   8   5        0.95       -6.24      6.24 o 
   4   8   5      237.63      244.82     12.30 o 
   5   8   5        0.15        5.00      7.65 o 
   6   8   5        0.05        4.97      8.08 o 
   7   8   5       54.18       63.20     10.39 o 
  -6   9   5      157.80      153.13     22.84 o 
  -5   9   5      333.94      316.91     17.98 o 
  -4   9   5       11.05        5.95      7.55 o 
  -3   9   5      123.00      114.30      8.49 o 
  -2   9   5        2.97       -1.03      4.96 o 
  -1   9   5       29.01       41.24      5.43 o 
   0   9   5       54.76       54.06      5.29 o 
   1   9   5       78.84       79.06     13.47 o 
   2   9   5      287.57      237.97     12.85 o 
   3   9   5       86.00       85.51      9.85 o 
   4   9   5       30.68       21.52     17.09 o 
   5   9   5        4.21       -9.55      9.55 o 
   6   9   5        0.01       -3.21      8.17 o 
  -5  10   5       21.59       17.32     10.43 o 
  -4  10   5        6.30       -4.40      8.15 o 
  -3  10   5      236.17      223.03     10.90 o 
  -2  10   5       24.26       24.89      6.38 o 
  -1  10   5      246.58      238.77      9.76 o 
   0  10   5      255.55      233.72     11.66 o 
   1  10   5       60.04       64.11      9.46 o 
   2  10   5       20.92       11.94     12.94 o 
   3  10   5      161.50      151.63     11.50 o 
   4  10   5       15.43       14.08      8.70 o 
   5  10   5      153.01      125.13     14.57 o 
  -4  11   5      117.49      117.04     13.07 o 
  -3  11   5       38.10       35.82     10.40 o 
  -2  11   5        0.56        8.49     11.00 o 
  -1  11   5       13.46        9.24      7.58 o 
   0  11   5       42.88       32.57     13.78 o 
   1  11   5        9.07        7.55      8.81 o 
   2  11   5       95.17       75.34     10.70 o 
   3  11   5      107.46      126.79     29.11 o 
  -2  12   5        4.70        0.73     10.04 o 
  -1  12   5       20.45        8.46     10.58 o 
   0  12   5        2.51       -8.97      9.11 o 
   1  12   5      124.91       98.27     15.93 o 
  -1 -13   6       19.55       13.35     11.31 o 
   0 -13   6       41.67       56.28     14.82 o 
   1 -13   6        0.38       11.28     11.29 o 
  -3 -12   6        3.13        8.54      9.30 o 
  -2 -12   6        6.16       12.19      7.46 o 
  -1 -12   6       31.97       48.21      9.14 o 
   0 -12   6        0.63       -8.44      8.44 o 
   1 -12   6       55.36       58.71     17.57 o 
   2 -12   6       10.07       27.92      8.19 o 
   3 -12   6      320.26      321.80     49.62 o 
  -5 -11   6       49.12       61.31     12.06 o 
  -4 -11   6        7.41       14.57      9.55 o 
  -3 -11   6       30.93       31.16      9.80 o 
  -2 -11   6      140.17      196.88      9.38 o 
  -1 -11   6       90.04      122.07      8.29 o 
   0 -11   6        2.46       12.69      7.82 o 
   1 -11   6       11.94       24.94      7.00 o 
   2 -11   6       85.07       97.67      9.34 o 
   3 -11   6       18.34       21.19      9.33 o 
   4 -11   6       58.76       89.05     18.09 o 
   5 -11   6       59.62       87.12     24.25 o 
  -6 -10   6       62.65       58.29     13.07 o 
  -5 -10   6       28.93       18.59     10.55 o 
  -4 -10   6        8.45       11.06      9.30 o 
  -3 -10   6       67.40       72.36     10.80 o 
  -2 -10   6      235.69      225.07      9.86 o 
  -1 -10   6      150.28      148.05      7.77 o 
   0 -10   6       25.99       27.73      6.64 o 
   1 -10   6       97.20       93.41     13.76 o 
   2 -10   6       19.90       12.24      6.69 o 
   3 -10   6       37.23       43.59      6.92 o 
   4 -10   6        2.17        2.70      9.08 o 
   5 -10   6      180.16      180.84     11.03 o 
   6 -10   6       26.45       34.45     10.68 o 
  -7  -9   6       21.42       12.81     13.07 o 
  -6  -9   6      110.14       85.63     11.06 o 
  -5  -9   6      218.77      207.29     17.34 o 
  -4  -9   6       22.79       17.09      9.05 o 
  -3  -9   6      609.17      562.33     27.14 o 
  -2  -9   6       51.49       49.02      7.28 o 
  -1  -9   6       47.05       56.40      8.02 o 
   0  -9   6        0.55        5.14      4.31 o 
   1  -9   6      429.70      396.27      9.40 o 
   2  -9   6      158.97      168.80      9.27 o 
   3  -9   6      808.97      814.84     25.51 o 
   4  -9   6       31.19       21.92      6.24 o 
   5  -9   6      233.74      234.05     12.95 o 
   6  -9   6        9.34        0.42      9.54 o 
  -7  -8   6       87.12       97.19      9.36 o 
  -6  -8   6      370.20      376.40     24.12 o 
  -5  -8   6      122.34      139.45     14.32 o 
  -4  -8   6        0.37       16.83      9.05 o 
  -3  -8   6      460.94      540.98     25.63 o 
  -2  -8   6      670.76      735.41     18.05 o 
  -1  -8   6      233.05      297.09      9.72 o 
   0  -8   6      106.71      138.91      7.06 o 
   1  -8   6      268.30      383.16      9.54 o 
   2  -8   6      452.76      503.04     12.33 o 
   3  -8   6      191.69      248.23      8.85 o 
   4  -8   6       27.05       30.39      8.11 o 
   5  -8   6        1.91       -3.70      7.86 o 
   6  -8   6      202.61      242.47     12.70 o 
   7  -8   6       86.03       72.75     10.99 o 
  -8  -7   6       12.98        2.22     11.58 o 
  -7  -7   6       82.09       72.18      7.98 o 
  -6  -7   6      293.29      248.91     47.61 o 
  -5  -7   6      151.06      147.33     12.73 o 
  -4  -7   6      435.97      414.03     24.00 o 
  -3  -7   6        0.60        3.71      3.74 o 
  -2  -7   6      797.28      747.29     14.76 o 
  -1  -7   6        4.59        6.96      4.10 o 
   0  -7   6     1767.56     1650.19     25.96 o 
   1  -7   6      310.63      307.47      8.44 o 
   2  -7   6      819.77      723.20     12.88 o 
   3  -7   6       45.11       49.16      5.84 o 
   4  -7   6      103.52      103.63      7.13 o 
   5  -7   6      155.48      158.02      9.30 o 
   6  -7   6       16.65       18.25      8.08 o 
   7  -7   6      154.32      142.95     13.42 o 
   8  -7   6       20.96      -19.63     50.38 o 
  -8  -6   6       46.75       39.62     10.06 o 
  -7  -6   6      166.04      156.71     10.86 o 
  -6  -6   6     1276.96     1272.09     36.33 o 
  -5  -6   6       15.32       27.85      7.84 o 
  -4  -6   6     3461.64     3524.95     56.41 o 
  -3  -6   6       61.44       77.06      4.59 o 
  -2  -6   6     1069.31     1151.68     26.43 o 
  -1  -6   6      248.24      225.94      8.83 o 
   0  -6   6      319.08      377.65     22.11 o 
   1  -6   6      628.50      676.67     11.77 o 
   2  -6   6      421.99      399.99     10.48 o 
   3  -6   6       94.55      112.02      7.36 o 
   4  -6   6     2309.21     2225.27     33.54 o 
   5  -6   6       66.66       69.36      8.61 o 
   6  -6   6      951.69      903.10     30.36 o 
   7  -6   6        0.03       -3.52      9.94 o 
   8  -6   6      485.44      551.52     48.87 o 
  -9  -5   6       40.49       53.06     18.10 o 
  -8  -5   6      350.98      447.12     26.80 o 
  -7  -5   6       39.49       13.45      8.96 o 
  -6  -5   6      237.04      292.04     19.26 o 
  -5  -5   6        6.30       15.15      5.46 o 
  -4  -5   6        2.13        2.62      4.50 o 
  -3  -5   6      850.27      841.05     13.34 o 
  -2  -5   6      445.55      473.44     10.20 o 
  -1  -5   6     1765.47     1813.70     27.83 o 
   0  -5   6     1205.05     1401.52     20.82 o 
   1  -5   6       31.40       32.33      3.67 o 
   2  -5   6     1380.63     1575.62     23.85 o 
   3  -5   6       19.91       23.16      3.77 o 
   4  -5   6     2356.39     2579.88     36.67 o 
   5  -5   6      310.87      291.68     15.70 o 
   6  -5   6       15.08       -9.16      9.16 o 
   7  -5   6       77.35       86.67     28.96 o 
   8  -5   6      259.08      285.15     21.60 o 
  -9  -4   6      167.46      165.52     22.21 o 
  -8  -4   6        0.11        2.05      8.40 o 
  -7  -4   6     1287.09     1203.53     36.49 o 
  -6  -4   6      140.92      130.52      9.73 o 
  -5  -4   6     1855.23     1690.27     33.21 o 
  -4  -4   6      634.66      579.22     13.38 o 
  -3  -4   6       98.85      100.36      5.45 o 
  -2  -4   6      564.47      478.58      9.15 o 
  -1  -4   6     1217.36     1142.40     20.36 o 
   0  -4   6      106.86       92.86      3.42 o 
   1  -4   6     7545.75     7028.51     87.46 o 
   2  -4   6      172.72      168.94      4.65 o 
   3  -4   6     1813.21     1564.29     21.63 o 
   4  -4   6       21.96       24.35      3.78 o 
   5  -4   6      116.94      103.32      9.39 o 
   6  -4   6      374.49      368.51     18.66 o 
   7  -4   6      420.00      399.70     22.12 o 
   8  -4   6       44.21       43.27     11.19 o 
   9  -4   6      187.29      187.55     24.87 o 
  -9  -3   6       35.42       45.96     14.18 o 
  -8  -3   6      368.18      354.95     15.73 o 
  -7  -3   6        4.60        5.40      7.34 o 
  -6  -3   6       23.93       56.62      6.79 o 
  -5  -3   6     1056.80     1030.75     19.52 o 
  -4  -3   6      271.13      243.38      8.18 o 
  -3  -3   6     6243.65     6886.37    106.09 o 
  -2  -3   6       88.25       90.96      4.40 o 
  -1  -3   6     2673.27     3114.81     40.60 o 
   0  -3   6     1887.27     1887.07     20.92 o 
   1  -3   6     2563.79     2785.31     33.55 o 
   2  -3   6       80.16       78.01      3.99 o 
   3  -3   6      753.58      947.28     17.97 o 
   4  -3   6      474.68      454.46     10.69 o 
   5  -3   6     3033.23     3048.95     49.68 o 
   6  -3   6       28.62       21.92      8.85 o 
   7  -3   6     1344.88     1394.36     36.45 o 
   8  -3   6      170.41      195.15     14.71 o 
   9  -3   6       16.98        9.14     17.45 o 
  -9  -2   6      101.33      106.20     14.24 o 
  -8  -2   6      270.50      261.32     12.60 o 
  -7  -2   6      928.14     1118.77     37.08 o 
  -6  -2   6       52.29       49.03      6.30 o 
  -5  -2   6     1426.29     1455.35     27.46 o 
  -4  -2   6      611.16      627.06     17.70 o 
  -3  -2   6      206.82      181.67      6.45 o 
  -2  -2   6       11.89        9.76      2.56 o 
  -1  -2   6      812.61      960.31     25.50 o 
   0  -2   6     1041.09     1086.71     13.23 o 
   1  -2   6      500.23      513.34     24.37 o 
   2  -2   6        3.38        2.95      1.47 o 
   3  -2   6     3138.10     3081.49     60.62 o 
   4  -2   6       42.77       46.09      4.33 o 
   5  -2   6     2145.12     2062.92     37.20 o 
   6  -2   6      195.11      170.61     14.94 o 
   7  -2   6        5.05       -3.17      8.45 o 
   8  -2   6      209.94      240.74     15.39 o 
   9  -2   6        1.97       -4.27     16.12 o 
  -9  -1   6        0.02        3.58      9.76 o 
  -8  -1   6      396.38      385.90     16.29 o 
  -7  -1   6        5.87       -6.25      6.83 o 
  -6  -1   6     1731.84     1665.32     31.77 o 
  -5  -1   6      164.79      136.71      7.72 o 
  -4  -1   6     1583.36     1463.82     26.92 o 
  -3  -1   6        9.38        4.33      3.56 o 
  -2  -1   6      770.17      746.62     13.27 o 
  -1  -1   6       40.06       27.29      3.28 o 
   0  -1   6      667.86      589.03      8.93 o 
   1  -1   6      424.17      362.62      6.95 o 
   2  -1   6     2612.90     2366.42     30.45 o 
   3  -1   6       46.12       44.36      3.52 o 
   4  -1   6     2254.60     1956.20     26.64 o 
   5  -1   6      403.01      365.46     10.33 o 
   6  -1   6      807.93      709.61     18.85 o 
   7  -1   6       19.38       13.37      9.03 o 
   8  -1   6       12.31       16.86      9.47 o 
   9  -1   6       63.86      104.67     21.23 o 
  -9   0   6        0.04        0.13      9.64 o 
  -8   0   6       70.19       81.92     10.10 o 
  -7   0   6        1.01       -0.09      7.37 o 
  -6   0   6      739.41      821.31     21.29 o 
  -5   0   6        9.38        9.64      5.91 o 
  -4   0   6     1593.19     1858.56     31.93 o 
  -3   0   6       92.13      121.91      5.54 o 
  -2   0   6     4886.08     5995.54    104.74 o 
  -1   0   6        0.02        0.54      1.67 o 
   0   0   6      494.19      516.59      9.88 o 
   1   0   6        0.30        0.89      2.16 o 
   2   0   6     3964.83     4683.38     58.57 o 
   3   0   6       44.52       59.96      3.34 o 
   4   0   6      128.58      139.43      5.97 o 
   5   0   6        4.31        5.29      4.23 o 
   6   0   6     1083.97     1193.52     21.41 o 
   7   0   6        5.41        4.32      7.99 o 
   8   0   6        0.53       -2.96     14.23 o 
   9   0   6        7.94       17.34     24.12 o 
  -9   1   6       22.29       14.88      9.87 o 
  -8   1   6      337.66      336.34     15.92 o 
  -7   1   6      161.12      168.85     11.28 o 
  -6   1   6      578.32      524.61     23.05 o 
  -5   1   6       70.43       60.48      7.03 o 
  -4   1   6      188.12      175.75      7.91 o 
  -3   1   6      244.64      228.40      7.75 o 
  -2   1   6     1197.65     1145.32     20.77 o 
  -1   1   6       22.60       17.87      3.02 o 
   0   1   6       45.79       52.96      3.69 o 
   1   1   6        0.65        1.14      2.44 o 
   2   1   6      215.72      214.94      6.74 o 
   3   1   6        8.06        5.50      2.93 o 
   4   1   6      387.78      401.21     14.44 o 
   5   1   6      579.82      480.93      9.65 o 
   6   1   6      497.05      468.58     11.54 o 
   7   1   6       75.79       85.80     11.02 o 
   8   1   6        0.97      -14.88     14.88 o 
   9   1   6       19.77       42.21     26.63 o 
  -9   2   6        5.23       -1.89     15.30 o 
  -8   2   6        1.93       -7.21      7.21 o 
  -7   2   6       68.67       85.13     13.46 o 
  -6   2   6      142.21      157.87     11.11 o 
  -5   2   6     1279.16     1171.66     25.55 o 
  -4   2   6       93.08      105.76      6.63 o 
  -3   2   6      369.54      371.57     20.11 o 
  -2   2   6      271.36      311.83      9.69 o 
  -1   2   6      668.42      773.54     34.89 o 
   0   2   6       42.21       36.09      3.69 o 
   1   2   6     1491.10     1530.27     25.06 o 
   2   2   6     1147.59     1168.08     18.59 o 
   3   2   6      231.08      217.18      6.37 o 
   4   2   6        0.00       -3.48      3.75 o 
   5   2   6      244.63      218.55      7.64 o 
   6   2   6      348.15      321.48     11.60 o 
   7   2   6      142.76      170.23     11.64 o 
   8   2   6        2.65      -16.33     16.33 o 
  -9   3   6        0.02      -13.89     13.89 o 
  -8   3   6      125.49      125.79     11.85 o 
  -7   3   6        2.33       -2.56      7.06 o 
  -6   3   6       35.63       47.79      8.77 o 
  -5   3   6        2.43       -5.80      5.80 o 
  -4   3   6      308.25      355.27     12.18 o 
  -3   3   6      194.95      230.43      8.46 o 
  -2   3   6        8.30        6.21      3.19 o 
  -1   3   6      145.65      265.74     10.51 o 
   0   3   6      110.05      112.52      4.63 o 
   1   3   6      108.11       90.84      6.15 o 
   2   3   6       49.99       75.01      3.70 o 
   3   3   6        2.20       37.26      3.94 o 
   4   3   6      503.27      543.02     11.57 o 
   5   3   6       22.84       23.27      5.25 o 
   6   3   6      158.86      167.44      7.75 o 
   7   3   6      252.55      257.25     24.59 o 
   8   3   6        9.70       -4.60     11.56 o 
  -9   4   6        2.02      -13.99     13.99 o 
  -8   4   6       17.30        1.72      9.44 o 
  -7   4   6      108.61       97.90     11.17 o 
  -6   4   6       18.81       13.51      6.98 o 
  -5   4   6        2.57        0.85      6.45 o 
  -4   4   6       19.84       27.72      7.69 o 
  -3   4   6       90.55       98.99      6.58 o 
  -2   4   6       30.06       26.39      4.33 o 
  -1   4   6       37.80       23.49      3.70 o 
   0   4   6      864.43      817.93     15.66 o 
   1   4   6      179.04      161.70      5.08 o 
   2   4   6       54.41       59.46      3.73 o 
   3   4   6       64.35       62.94      5.14 o 
   4   4   6       76.70       74.62      5.37 o 
   5   4   6       33.61       44.35      7.19 o 
   6   4   6       19.43       16.82      5.87 o 
   7   4   6       34.20       44.79      9.01 o 
   8   4   6        0.01        6.29     11.65 o 
  -8   5   6       60.22       71.86     12.01 o 
  -7   5   6      146.11      159.98     12.93 o 
  -6   5   6       48.17       48.29     12.77 o 
  -5   5   6     1018.29     1089.56     26.42 o 
  -4   5   6        0.18       -0.99      4.76 o 
  -3   5   6        4.41        2.54      5.40 o 
  -2   5   6     1715.85     1859.56     32.90 o 
  -1   5   6      194.22      241.88      8.77 o 
   0   5   6      496.89      580.58     10.32 o 
   1   5   6        1.12       -2.89      2.89 o 
   2   5   6       33.33       47.11      3.85 o 
   3   5   6      713.71      796.81     12.89 o 
   4   5   6        0.73        0.68      3.39 o 
   5   5   6      240.65      272.01      9.66 o 
   6   5   6       97.06      109.32      8.71 o 
   7   5   6       61.61       57.16      9.48 o 
   8   5   6       87.60       97.24     15.08 o 
  -8   6   6       32.97       34.63     13.98 o 
  -7   6   6        0.32       -8.55      8.55 o 
  -6   6   6      199.71      190.33     10.24 o 
  -5   6   6      203.73      225.32     10.46 o 
  -4   6   6        1.17        6.39      4.64 o 
  -3   6   6      401.99      377.73     12.23 o 
  -2   6   6      234.04      205.77      7.52 o 
  -1   6   6        7.56        3.62      4.86 o 
   0   6   6       50.21       65.91      4.58 o 
   1   6   6        6.17        8.88      3.51 o 
   2   6   6      686.82      624.45     10.69 o 
   3   6   6      106.04      135.67     13.95 o 
   4   6   6      168.68      171.08      9.86 o 
   5   6   6       10.17       -2.82      5.74 o 
   6   6   6      357.99      353.11     14.78 o 
   7   6   6       45.59       55.60     19.98 o 
  -7   7   6      103.14      110.14     14.14 o 
  -6   7   6      275.58      255.24     12.21 o 
  -5   7   6        1.08       -8.40      8.40 o 
  -4   7   6      476.31      424.39     11.00 o 
  -3   7   6       98.74       95.63      5.08 o 
  -2   7   6     1657.65     1415.35     22.83 o 
  -1   7   6      128.11      127.34      7.95 o 
   0   7   6      242.26      229.41     12.14 o 
   1   7   6      324.26      286.08      9.98 o 
   2   7   6      404.35      375.72     10.15 o 
   3   7   6       71.56       73.31      7.07 o 
   4   7   6       83.65       73.20      7.91 o 
   5   7   6       48.81       45.22     10.27 o 
   6   7   6      109.25      100.28     11.09 o 
   7   7   6        7.13        1.20      9.50 o 
  -7   8   6        0.94       11.80     18.42 o 
  -6   8   6      178.38      238.35     19.35 o 
  -5   8   6        9.12       26.96      8.37 o 
  -4   8   6       99.52      163.00     12.03 o 
  -3   8   6       18.03       24.37      5.43 o 
  -2   8   6        0.12       -4.66      4.97 o 
  -1   8   6      628.22      699.02     15.16 o 
   0   8   6       10.89        7.77      6.58 o 
   1   8   6     1282.74     1297.09     25.93 o 
   2   8   6       23.38       22.53      6.84 o 
   3   8   6      218.81      220.83     12.48 o 
   4   8   6      625.44      721.38     20.28 o 
   5   8   6       32.82       51.95      8.85 o 
   6   8   6      102.66      116.32     11.45 o 
  -6   9   6       36.79       56.17     12.45 o 
  -5   9   6      320.75      317.42     16.51 o 
  -4   9   6      100.84      104.84     10.53 o 
  -3   9   6      244.05      253.89     11.26 o 
  -2   9   6       17.93        6.68      5.37 o 
  -1   9   6        0.14        6.35      5.02 o 
   0   9   6       81.75       70.17      6.71 o 
   1   9   6        0.08       -2.54      6.44 o 
   2   9   6       10.66       -1.93      8.33 o 
   3   9   6       10.57       26.25      9.86 o 
   4   9   6       28.47       40.60      8.75 o 
   5   9   6      216.48      225.79     17.97 o 
  -5  10   6        4.46       -4.16      9.41 o 
  -4  10   6       30.88       29.05     10.56 o 
  -3  10   6      258.27      231.22     16.57 o 
  -2  10   6      145.86      136.23     10.13 o 
  -1  10   6       84.96       71.81      6.89 o 
   0  10   6       54.96       44.87      9.75 o 
   1  10   6      246.65      232.98     14.14 o 
   2  10   6       43.65       30.68      8.98 o 
   3  10   6      518.72      475.90     21.85 o 
   4  10   6       16.36        7.71     11.18 o 
  -3  11   6      183.48      195.25     14.68 o 
  -2  11   6        8.02       19.22      7.98 o 
  -1  11   6        9.88       15.73     10.43 o 
   0  11   6       85.91       98.88     12.29 o 
   1  11   6      121.71      135.13     17.31 o 
   2  11   6       34.41       49.70     10.65 o 
   3  11   6      159.13      163.21     13.04 o 
  -3 -12   7        0.01      -10.05     10.05 o 
  -2 -12   7      717.88      609.86     42.46 o 
  -1 -12   7        0.38        6.41     10.30 o 
   0 -12   7        1.92        0.68      8.96 o 
   1 -12   7        1.55       13.07     14.32 o 
   2 -12   7      403.24      379.71     21.14 o 
   3 -12   7       34.23       80.22     35.30 o 
  -5 -11   7      110.21      115.83     15.08 o 
  -4 -11   7       48.27       62.57     12.31 o 
  -3 -11   7      180.55      176.88     15.96 o 
  -2 -11   7      345.88      326.92     15.81 o 
  -1 -11   7      226.99      234.97     13.73 o 
   0 -11   7      156.25      171.12     12.86 o 
   1 -11   7       70.07       94.94      7.89 o 
   2 -11   7      756.53      932.08     30.01 o 
   3 -11   7      117.42      164.89     17.40 o 
   4 -11   7       70.14      138.91     19.27 o 
  -6 -10   7       68.44       58.80     14.32 o 
  -5 -10   7       20.13       33.17     11.31 o 
  -4 -10   7        0.11        6.53      9.80 o 
  -3 -10   7      325.54      288.20     19.60 o 
  -2 -10   7        7.51       -2.27      6.65 o 
  -1 -10   7      568.11      538.07     17.04 o 
   0 -10   7        1.22       -0.82      6.05 o 
   1 -10   7     1056.11     1058.88     26.86 o 
   2 -10   7       40.66       44.22      7.45 o 
   3 -10   7        1.14       -0.11      8.36 o 
   4 -10   7        6.81       15.46     10.09 o 
   5 -10   7      180.89      174.59     11.47 o 
  -6  -9   7       49.94       50.50     13.57 o 
  -5  -9   7      487.43      475.39     26.63 o 
  -4  -9   7       42.06       10.05      9.55 o 
  -3  -9   7     1856.09     1665.64     64.32 o 
  -2  -9   7       30.37       35.32      7.63 o 
  -1  -9   7     1465.82     1326.40     41.51 o 
   0  -9   7       19.87       20.87      5.86 o 
   1  -9   7      327.87      334.41     10.41 o 
   2  -9   7      268.34      281.73      9.75 o 
   3  -9   7      393.43      377.28     12.67 o 
   4  -9   7        1.39       11.16      7.22 o 
   5  -9   7      359.22      353.06     15.67 o 
   6  -9   7       58.30       61.30     11.02 o 
  -7  -8   7      319.46      332.93     25.13 o 
  -6  -8   7       92.06      104.53     14.82 o 
  -5  -8   7      259.32      283.18     20.35 o 
  -4  -8   7       53.53       45.73     11.31 o 
  -3  -8   7       45.11       55.03     10.80 o 
  -2  -8   7     1071.60     1071.28     25.67 o 
  -1  -8   7        0.18        8.35      4.74 o 
   0  -8   7      379.08      378.19     11.27 o 
   1  -8   7      248.13      284.24      8.93 o 
   2  -8   7        1.15        3.35      4.60 o 
   3  -8   7     1061.18     1174.81     21.80 o 
   4  -8   7       48.76       54.08      8.67 o 
   5  -8   7      471.38      501.40     18.22 o 
   6  -8   7      184.36      204.44     13.88 o 
   7  -8   7       36.89       25.72     10.56 o 
  -8  -7   7      344.85      333.58     26.73 o 
  -7  -7   7       78.40       72.26     11.84 o 
  -6  -7   7      111.53      112.82     11.53 o 
  -5  -7   7        9.69       10.44      5.72 o 
  -4  -7   7      545.98      538.73     16.95 o 
  -3  -7   7      303.39      278.90     10.65 o 
  -2  -7   7      413.51      359.37     10.96 o 
  -1  -7   7      139.17      113.49      6.30 o 
   0  -7   7      879.15      785.78     14.36 o 
   1  -7   7       63.65       56.52      6.10 o 
   2  -7   7      874.84      824.66     14.94 o 
   3  -7   7      966.97      897.06     17.82 o 
   4  -7   7       68.41       69.36      6.95 o 
   5  -7   7       16.51        4.16      7.87 o 
   6  -7   7      204.80      183.03     11.64 o 
   7  -7   7       16.43       16.11     20.20 o 
  -8  -6   7      450.31      462.91     24.99 o 
  -7  -6   7       37.01       27.57     11.24 o 
  -6  -6   7        0.81        1.41      7.65 o 
  -5  -6   7        3.63       10.22      5.77 o 
  -4  -6   7     2080.07     1880.16     32.60 o 
  -3  -6   7      262.72      236.87      7.21 o 
  -2  -6   7     1074.06     1077.94     20.29 o 
  -1  -6   7        0.97        3.08      4.39 o 
   0  -6   7     2899.81     2828.67     41.73 o 
   1  -6   7      505.05      463.10     12.03 o 
   2  -6   7      716.25      671.63     12.90 o 
   3  -6   7      769.78      798.65     14.15 o 
   4  -6   7        5.40        1.57      4.87 o 
   5  -6   7        3.09       -2.74      7.01 o 
   6  -6   7       42.46       55.95      9.84 o 
   7  -6   7      128.38      142.95     14.96 o 
   8  -6   7      415.83      375.79     27.33 o 
  -8  -5   7       49.19       40.60     10.50 o 
  -7  -5   7       77.57      111.44     13.83 o 
  -6  -5   7       10.24       21.21     13.05 o 
  -5  -5   7       92.43       94.46      8.48 o 
  -4  -5   7      828.54      911.44     20.36 o 
  -3  -5   7        2.74        1.75      3.28 o 
  -2  -5   7        8.92        8.65      4.48 o 
  -1  -5   7      475.14      497.44     11.73 o 
   0  -5   7       42.59       52.57      3.94 o 
   1  -5   7       39.16       50.15      4.66 o 
   2  -5   7      140.81      141.39      6.64 o 
   3  -5   7        9.58       16.90      4.15 o 
   4  -5   7     1617.71     1842.38     24.60 o 
   5  -5   7        6.12       -9.57      9.57 o 
   6  -5   7       38.76       48.49     11.21 o 
   7  -5   7       59.98       78.90     12.66 o 
   8  -5   7       27.27       35.12     14.32 o 
  -9  -4   7       48.29       43.98     18.65 o 
  -8  -4   7       11.53       16.38      9.60 o 
  -7  -4   7      407.73      374.18     18.82 o 
  -6  -4   7      105.37      109.70      9.71 o 
  -5  -4   7      688.34      656.31     16.99 o 
  -4  -4   7      118.14      113.27      6.64 o 
  -3  -4   7        9.01        4.66      3.81 o 
  -2  -4   7       75.59       81.14      4.47 o 
  -1  -4   7      729.16      707.79     14.31 o 
   0  -4   7      130.11      175.53      5.06 o 
   1  -4   7      299.94      265.28      7.45 o 
   2  -4   7      308.05      278.46      7.59 o 
   3  -4   7      179.44      166.40      7.39 o 
   4  -4   7      816.34      735.26     13.74 o 
   5  -4   7       11.00       -1.75      6.69 o 
   6  -4   7       84.09       75.05     11.78 o 
   7  -4   7      214.65      205.00     14.34 o 
   8  -4   7        0.02      -10.14     10.14 o 
  -9  -3   7        7.79       13.33     14.37 o 
  -8  -3   7        0.00       11.82     11.43 o 
  -7  -3   7       17.92       11.36      9.36 o 
  -6  -3   7       11.14       12.79      6.88 o 
  -5  -3   7       27.90       19.01      5.75 o 
  -4  -3   7      439.56      473.27     13.67 o 
  -3  -3   7      266.29      281.90      8.20 o 
  -2  -3   7       23.32       23.77      3.66 o 
  -1  -3   7      390.11      477.58      9.24 o 
   0  -3   7       22.06       27.66      2.45 o 
   1  -3   7        0.57       11.68      2.84 o 
   2  -3   7      192.57      199.26      6.15 o 
   3  -3   7      260.87      258.44      8.88 o 
   4  -3   7      613.95      597.25     11.88 o 
   5  -3   7        0.25        8.00      6.08 o 
   6  -3   7       14.24       17.23      8.86 o 
   7  -3   7      212.05      228.79     14.47 o 
   8  -3   7        0.03       -8.99      8.99 o 
  -9  -2   7       13.73        6.15     11.39 o 
  -8  -2   7       19.06       14.80      7.76 o 
  -7  -2   7      361.30      306.20     21.95 o 
  -6  -2   7      218.00      197.13      9.23 o 
  -5  -2   7      786.92      821.59     24.16 o 
  -4  -2   7        1.61        4.98      5.34 o 
  -3  -2   7      261.19      340.38     12.45 o 
  -2  -2   7      214.64      242.90      9.44 o 
  -1  -2   7     1663.69     1652.96     22.25 o 
   0  -2   7      255.02      238.33      5.31 o 
   1  -2   7     1263.30     1374.86     21.93 o 
   2  -2   7     1330.45     1279.73     21.81 o 
   3  -2   7        1.75       10.57      4.23 o 
   4  -2   7       93.58       91.96      5.56 o 
   5  -2   7       57.10       62.52      5.80 o 
   6  -2   7        1.55       21.66      8.47 o 
   7  -2   7      229.60      223.88     14.19 o 
   8  -2   7        6.76        7.37      9.73 o 
   9  -2   7        6.13        2.97     17.09 o 
  -9  -1   7       39.33       28.21     12.43 o 
  -8  -1   7        0.07       -1.16      8.10 o 
  -7  -1   7       16.67       15.84      8.35 o 
  -6  -1   7       99.07      100.53      7.62 o 
  -5  -1   7      758.41      708.81     17.04 o 
  -4  -1   7      192.88      203.60      7.82 o 
  -3  -1   7      384.29      389.28      9.64 o 
  -2  -1   7      144.19      109.97      5.05 o 
  -1  -1   7      181.43      200.08      5.60 o 
   0  -1   7       10.83       18.33      2.85 o 
   1  -1   7      833.91      758.93     12.95 o 
   2  -1   7       58.05       67.88      3.49 o 
   3  -1   7      291.65      246.16      7.21 o 
   4  -1   7      115.42       95.77      5.13 o 
   5  -1   7      248.72      241.11      7.68 o 
   6  -1   7        8.56        2.48      6.52 o 
   7  -1   7       12.89        3.62      8.51 o 
   8  -1   7       70.00       99.46     11.91 o 
   9  -1   7        8.07       33.80     16.66 o 
  -9   0   7        4.55      -13.26     16.10 o 
  -8   0   7      793.38      882.42     25.36 o 
  -7   0   7       13.56       14.83      8.83 o 
  -6   0   7       45.15       48.80      9.17 o 
  -5   0   7       10.99       15.42      6.15 o 
  -4   0   7       44.52       34.95      4.96 o 
  -3   0   7       46.76       53.06      4.81 o 
  -2   0   7     3773.80     4762.76     74.16 o 
  -1   0   7       51.23       80.90      5.08 o 
   0   0   7      787.13      752.91     13.40 o 
   1   0   7       10.72       18.90      2.50 o 
   2   0   7     1312.88     1391.10     20.06 o 
   3   0   7        1.00       -2.99      2.99 o 
   4   0   7      961.61     1085.88     17.62 o 
   5   0   7       30.86       38.57      3.67 o 
   6   0   7      685.45      743.04     19.45 o 
   7   0   7        0.75       -7.34      8.09 o 
   8   0   7       13.59        8.28      9.39 o 
   9   0   7        0.99       44.98     24.12 o 
  -9   1   7       15.08      -12.63     12.63 o 
  -8   1   7        0.08        1.43     11.34 o 
  -7   1   7      353.44      328.32     13.93 o 
  -6   1   7      107.45      128.72     12.91 o 
  -5   1   7     1048.19      923.11     24.22 o 
  -4   1   7      110.04      119.73      7.04 o 
  -3   1   7        2.66        2.14      3.91 o 
  -2   1   7     1412.71     1196.40     27.85 o 
  -1   1   7      321.98      321.04      8.14 o 
   0   1   7      493.37      395.14      9.37 o 
   1   1   7     1186.91     1079.54     15.51 o 
   2   1   7       11.85       14.89      3.68 o 
   3   1   7      688.89      554.20     12.85 o 
   4   1   7       70.16       53.68      4.62 o 
   5   1   7       72.36       83.44      5.60 o 
   6   1   7        0.37        4.95      4.84 o 
   7   1   7      177.38      192.14     12.84 o 
   8   1   7      218.02      250.49     17.77 o 
  -9   2   7      251.97      268.01     20.66 o 
  -8   2   7       36.15       26.11      8.01 o 
  -7   2   7      134.48      121.97     11.02 o 
  -6   2   7     1157.61     1067.49     47.53 o 
  -5   2   7       71.65       90.01     14.83 o 
  -4   2   7      301.21      341.29     43.25 o 
  -3   2   7       10.99        7.74      4.99 o 
  -2   2   7        1.46        0.83      3.13 o 
  -1   2   7     3671.43     3515.94     61.27 o 
   0   2   7        1.61        1.23      2.59 o 
   1   2   7     2234.35     2240.20     38.56 o 
   2   2   7      538.84      468.97      9.93 o 
   3   2   7       50.49       55.21      4.54 o 
   4   2   7      720.41      680.83     13.66 o 
   5   2   7        0.55       -0.56      5.50 o 
   6   2   7      404.32      384.89     11.40 o 
   7   2   7       77.81       80.16      9.39 o 
   8   2   7        3.97        5.78     19.10 o 
  -9   3   7       60.73       65.12     16.31 o 
  -8   3   7       62.96       48.13     10.72 o 
  -7   3   7       23.15       36.89      8.42 o 
  -6   3   7        5.40        7.75      9.61 o 
  -5   3   7      644.59      664.92     25.06 o 
  -4   3   7      144.98      157.54     10.93 o 
  -3   3   7     2817.49     2962.37     49.09 o 
  -2   3   7       47.15       54.56      4.62 o 
  -1   3   7      406.58      379.05     15.59 o 
   0   3   7      270.88      262.28      9.32 o 
   1   3   7      141.70      168.93      5.97 o 
   2   3   7       27.52       24.39      3.38 o 
   3   3   7      927.39     1053.26     18.09 o 
   4   3   7      113.36      124.89      6.34 o 
   5   3   7      730.06      835.65     15.84 o 
   6   3   7       65.98       78.47      6.72 o 
   7   3   7      367.83      357.46     16.85 o 
   8   3   7        3.60       22.61     20.35 o 
  -8   4   7      220.13      226.40     15.79 o 
  -7   4   7      284.07      231.79     21.18 o 
  -6   4   7      277.99      281.26     14.60 o 
  -5   4   7      320.25      289.42     16.79 o 
  -4   4   7      206.46      191.28     10.06 o 
  -3   4   7      306.00      302.32     10.52 o 
  -2   4   7       53.15       53.92      6.05 o 
  -1   4   7      335.97      255.94      8.65 o 
   0   4   7        4.61        5.47      3.49 o 
   1   4   7     1443.75     1254.96     17.47 o 
   2   4   7      367.13      326.95      8.03 o 
   3   4   7      382.84      331.38      8.72 o 
   4   4   7      152.72      146.75      7.02 o 
   5   4   7      184.57      176.61      7.31 o 
   6   4   7       94.48       90.11      7.49 o 
   7   4   7       62.82       58.78     12.31 o 
   8   4   7      127.46      191.72     27.89 o 
  -8   5   7       97.46      106.51     15.85 o 
  -7   5   7        1.69       -4.01      8.79 o 
  -6   5   7       64.93       61.62      9.79 o 
  -5   5   7      339.33      356.48     15.66 o 
  -4   5   7      324.18      349.19     13.13 o 
  -3   5   7     1305.08     1498.86     28.48 o 
  -2   5   7      200.90      181.69      8.67 o 
  -1   5   7        7.30       23.91      6.10 o 
   0   5   7     2648.84     2669.31     37.55 o 
   1   5   7        8.62        2.22      3.77 o 
   2   5   7     1052.89     1131.91     17.11 o 
   3   5   7       47.32       53.27      4.73 o 
   4   5   7      205.21      207.84     11.76 o 
   5   5   7      645.71      717.62     20.28 o 
   6   5   7      103.49      115.65      8.96 o 
   7   5   7       97.68      116.73     13.87 o 
   8   5   7       36.92       52.77     18.59 o 
  -8   6   7        5.53       22.51     12.42 o 
  -7   6   7       27.80        6.77     14.22 o 
  -6   6   7      269.41      327.92     24.70 o 
  -5   6   7       58.23       61.08      7.52 o 
  -4   6   7      378.55      392.74     11.64 o 
  -3   6   7       34.01       31.42      5.41 o 
  -2   6   7       48.47       60.29      5.30 o 
  -1   6   7       21.47       13.40      5.06 o 
   0   6   7      272.85      248.76      7.50 o 
   1   6   7       36.03       37.75      4.28 o 
   2   6   7       26.53       37.24      4.79 o 
   3   6   7       41.07       42.02      5.44 o 
   4   6   7       71.29       92.75     11.10 o 
   5   6   7      156.45      157.38      9.12 o 
   6   6   7      118.71      157.84     11.95 o 
   7   6   7        5.89        1.41      9.75 o 
  -7   7   7       50.25       76.56     27.76 o 
  -6   7   7       34.06       10.71      7.94 o 
  -5   7   7       40.99       41.02      8.75 o 
  -4   7   7       40.93       42.30      5.85 o 
  -3   7   7       50.32       45.95      4.87 o 
  -2   7   7      133.33      118.20      6.26 o 
  -1   7   7      104.32       96.09      6.56 o 
   0   7   7      322.45      249.19     10.23 o 
   1   7   7        1.53       -2.57      5.11 o 
   2   7   7      224.02      218.73     10.34 o 
   3   7   7       13.20        8.67      6.57 o 
   4   7   7      426.36      395.90     14.65 o 
   5   7   7        0.53       -6.10      6.10 o 
   6   7   7       16.07       24.85      7.78 o 
   7   7   7        0.31       -5.49      9.73 o 
  -6   8   7      161.92      189.57     18.08 o 
  -5   8   7       30.81       50.64     10.23 o 
  -4   8   7      412.44      453.86     15.13 o 
  -3   8   7       24.41       20.11      5.96 o 
  -2   8   7       33.15       46.00      6.21 o 
  -1   8   7       21.41       17.35      5.52 o 
   0   8   7       63.27       66.67      8.64 o 
   1   8   7       25.14       32.07      5.92 o 
   2   8   7       59.08       65.43      9.51 o 
   3   8   7       22.69       16.88      7.14 o 
   4   8   7       59.64       99.28     11.75 o 
   5   8   7       18.86       17.67      8.68 o 
   6   8   7       80.20      104.76     12.34 o 
  -5   9   7        3.10       -9.38      9.38 o 
  -4   9   7       27.73       39.25      9.11 o 
  -3   9   7        0.07       -3.12      7.00 o 
  -2   9   7        6.08        3.27      5.42 o 
  -1   9   7        7.73        2.56      5.29 o 
   0   9   7       42.02       33.47      6.34 o 
   1   9   7        1.42       -7.30      7.30 o 
   2   9   7       71.42       58.29      9.40 o 
   3   9   7        0.78        4.88      8.42 o 
   4   9   7       10.51        6.78     10.18 o 
   5   9   7        0.07        0.57     18.84 o 
  -4  10   7        6.64        8.81     10.01 o 
  -3  10   7       87.07       73.90     11.41 o 
  -2  10   7        3.29        4.90      7.42 o 
  -1  10   7      148.39      142.35      9.06 o 
   0  10   7       12.25       15.77      9.22 o 
   1  10   7       14.91       -0.54      8.33 o 
   2  10   7        4.31       -8.47      8.47 o 
   3  10   7       12.85        6.05      8.99 o 
   4  10   7       17.00        6.21     22.49 o 
  -3  11   7       28.45       15.24      9.95 o 
  -2  11   7        6.64       21.88     10.14 o 
  -1  11   7       53.89       53.56     14.16 o 
   0  11   7       11.02       -6.29      9.66 o 
   1  11   7       34.50       26.29     11.82 o 
   2  11   7        0.08       -6.75     10.77 o 
  -3 -12   8       42.32       36.68     12.56 o 
  -2 -12   8      484.14      450.02     27.39 o 
  -1 -12   8       14.76       18.52      9.19 o 
   0 -12   8      374.68      374.89     28.39 o 
   1 -12   8      249.78      243.50     16.73 o 
   2 -12   8        7.07      -14.07     14.07 o 
  -4 -11   8       13.60       20.10     11.56 o 
  -3 -11   8       21.72       18.34     11.81 o 
  -2 -11   8      147.59      161.31     17.09 o 
  -1 -11   8      371.37      361.11     17.39 o 
   0 -11   8       13.94        0.03      9.05 o 
   1 -11   8      115.93      113.01     12.58 o 
   2 -11   8      318.51      297.16     24.37 o 
   3 -11   8        0.07       37.06     12.07 o 
   4 -11   8       37.92       51.10     46.74 o 
  -5 -10   8        9.39        5.03     11.81 o 
  -4 -10   8       32.50       -3.27     10.05 o 
  -3 -10   8       84.24      106.54     14.07 o 
  -2 -10   8        8.46        9.55     10.30 o 
  -1 -10   8       14.94       10.34      5.89 o 
   0 -10   8       10.26       10.88      6.49 o 
   1 -10   8       67.06       74.17      8.00 o 
   2 -10   8      214.25      258.08     13.83 o 
   3 -10   8      102.67      115.37     14.07 o 
   4 -10   8      118.43      121.12     15.12 o 
   5 -10   8       10.45       -0.70      8.67 o 
  -6  -9   8       23.53       17.34     13.07 o 
  -5  -9   8      116.10       93.47     14.82 o 
  -4  -9   8      103.98      105.78     14.07 o 
  -3  -9   8       50.35       31.91     11.31 o 
  -2  -9   8       54.95       45.45      7.06 o 
  -1  -9   8      457.12      427.12     21.74 o 
   0  -9   8       56.70       52.08      7.40 o 
   1  -9   8      470.75      428.24     13.80 o 
   2  -9   8      817.38      722.48     19.86 o 
   3  -9   8        1.38        0.67      8.09 o 
   4  -9   8       30.17       37.21      7.95 o 
   5  -9   8      134.24      145.14     12.03 o 
   6  -9   8        0.00      -10.22     10.22 o 
  -7  -8   8       58.96       73.62     16.58 o 
  -6  -8   8        9.28        5.78     12.56 o 
  -5  -8   8       50.21       28.39     11.81 o 
  -4  -8   8        4.52        8.04      9.80 o 
  -3  -8   8       61.31       74.61      7.72 o 
  -2  -8   8      264.05      298.24     14.30 o 
  -1  -8   8        0.38       -6.01      6.20 o 
   0  -8   8        1.16        6.95      4.86 o 
   1  -8   8       16.61       25.33      4.65 o 
   2  -8   8       33.81       48.98      6.28 o 
   3  -8   8        1.05        8.30      5.91 o 
   4  -8   8      195.68      230.09     12.36 o 
   5  -8   8        0.98       -8.07      8.07 o 
   6  -8   8       35.80       36.11     11.00 o 
   7  -8   8        5.81       -8.89     16.36 o 
  -7  -7   8       32.68       23.71     11.39 o 
  -6  -7   8       41.95       36.04     10.44 o 
  -5  -7   8      253.47      231.03     11.81 o 
  -4  -7   8      953.06      821.99     37.51 o 
  -3  -7   8       43.81       46.82      6.13 o 
  -2  -7   8      106.67      107.84      8.06 o 
  -1  -7   8      423.73      376.46     12.09 o 
   0  -7   8        4.71        4.74      4.19 o 
   1  -7   8      192.32      189.40      7.27 o 
   2  -7   8      110.16       87.70      6.11 o 
   3  -7   8      374.54      355.15     12.26 o 
   4  -7   8       42.97       38.94      8.43 o 
   5  -7   8        1.54       -6.61      8.18 o 
   6  -7   8       10.33       -9.61      9.61 o 
   7  -7   8       34.72       33.06     10.07 o 
  -8  -6   8        9.09       20.18     12.91 o 
  -7  -6   8        6.46        9.56      9.89 o 
  -6  -6   8        0.50       19.20      7.12 o 
  -5  -6   8       49.60       62.99      9.61 o 
  -4  -6   8       68.29       75.70      6.60 o 
  -3  -6   8       93.65       95.20      6.47 o 
  -2  -6   8       98.33       85.36      6.53 o 
  -1  -6   8       25.10       32.57      5.69 o 
   0  -6   8       33.38       46.80      5.05 o 
   1  -6   8       11.55       12.12      5.29 o 
   2  -6   8      328.78      358.82     12.81 o 
   3  -6   8      522.61      488.24     14.08 o 
   4  -6   8       32.65       38.76      8.80 o 
   5  -6   8       22.73        9.37      9.20 o 
   6  -6   8       19.32       37.15      9.07 o 
   7  -6   8       53.74       51.17     11.37 o 
  -8  -5   8       63.57       50.62     17.17 o 
  -7  -5   8      278.59      251.90     23.40 o 
  -6  -5   8       16.53       25.16     12.84 o 
  -5  -5   8     1079.19     1103.95     27.62 o 
  -4  -5   8       15.62       15.00      4.94 o 
  -3  -5   8       83.93       72.08      5.03 o 
  -2  -5   8     1453.64     1643.14     31.20 o 
  -1  -5   8      425.33      426.00     11.37 o 
   0  -5   8      705.59      717.16     14.96 o 
   1  -5   8        4.04        4.66      4.25 o 
   2  -5   8        0.02       -1.63      4.96 o 
   3  -5   8      709.39      773.16     16.63 o 
   4  -5   8        0.08       -4.69      4.69 o 
   5  -5   8      401.60      401.21     16.39 o 
   6  -5   8       46.73       68.12     11.50 o 
   7  -5   8        8.11        7.31     10.38 o 
   8  -5   8      107.65      121.89     17.09 o 
  -8  -4   8      104.66       83.83     18.74 o 
  -7  -4   8       25.77       25.57     13.58 o 
  -6  -4   8        1.25       -5.19      6.74 o 
  -5  -4   8      545.48      537.12     15.52 o 
  -4  -4   8       31.96       37.81      6.22 o 
  -3  -4   8      346.66      327.69     10.40 o 
  -2  -4   8       34.91       49.40      4.68 o 
  -1  -4   8     1117.92      926.85     19.95 o 
   0  -4   8      593.74      550.51     11.86 o 
   1  -4   8     1192.76     1034.15     19.25 o 
   2  -4   8      352.09      293.70     10.23 o 
   3  -4   8       20.78       18.11      4.72 o 
   4  -4   8       10.08        4.98      4.16 o 
   5  -4   8       16.11        7.01      5.87 o 
   6  -4   8       13.07       -1.16      9.94 o 
   7  -4   8      220.17      220.12     19.07 o 
   8  -4   8        6.84       17.92     13.42 o 
  -9  -3   8      102.22      144.43     18.81 o 
  -8  -3   8        0.02       15.23     12.88 o 
  -7  -3   8       70.22       78.49     11.33 o 
  -6  -3   8        0.01        0.67      7.37 o 
  -5  -3   8      498.39      588.25     15.31 o 
  -4  -3   8       62.74       84.25      7.25 o 
  -3  -3   8     2034.77     2463.10     44.45 o 
  -2  -3   8       50.97       69.03      4.86 o 
  -1  -3   8      124.34      186.04      9.72 o 
   0  -3   8       46.18       80.84      3.83 o 
   1  -3   8      295.52      265.88      7.21 o 
   2  -3   8       11.82       21.81      4.40 o 
   3  -3   8     1151.15     1151.75     21.15 o 
   4  -3   8        3.55       14.29      4.28 o 
   5  -3   8      742.35      825.63     19.93 o 
   6  -3   8      102.06      112.52     14.07 o 
   7  -3   8      217.76      251.26     15.08 o 
   8  -3   8       31.43       33.60     11.05 o 
  -9  -2   8      180.67      181.55     16.67 o 
  -8  -2   8       93.11       92.37     11.11 o 
  -7  -2   8        8.44        8.30      9.47 o 
  -6  -2   8     1593.77     1572.46     33.90 o 
  -5  -2   8      135.49      162.09      9.39 o 
  -4  -2   8     1495.17     1307.34     27.64 o 
  -3  -2   8        0.35       -1.48      4.12 o 
  -2  -2   8      318.83      278.35      8.35 o 
  -1  -2   8     1654.29     1836.31     61.16 o 
   0  -2   8       64.60       66.58      3.36 o 
   1  -2   8     2995.78     2873.52     37.27 o 
   2  -2   8      402.90      397.79      8.43 o 
   3  -2   8      162.46      141.59      5.67 o 
   4  -2   8      561.53      562.17     10.88 o 
   5  -2   8       14.48        9.67      4.16 o 
   6  -2   8      762.83      690.30     28.14 o 
   7  -2   8        1.99        5.88      8.53 o 
   8  -2   8      102.01       88.21     12.69 o 
  -9  -1   8       61.59       61.88     15.23 o 
  -8  -1   8      119.04      140.71     13.84 o 
  -7  -1   8       79.63       88.42     17.15 o 
  -6  -1   8        0.27       -3.28      7.02 o 
  -5  -1   8      311.75      275.99     11.08 o 
  -4  -1   8        3.85        1.96      6.66 o 
  -3  -1   8      604.96      516.67     11.87 o 
  -2  -1   8     1609.41     1499.96     26.22 o 
  -1  -1   8       16.19       32.11      4.04 o 
   0  -1   8     3612.87     3128.36     44.34 o 
   1  -1   8      165.33      167.11      4.85 o 
   2  -1   8      588.35      471.90      9.51 o 
   3  -1   8       39.74       19.48      5.03 o 
   4  -1   8      164.93      156.63      7.23 o 
   5  -1   8      284.29      278.43      8.19 o 
   6  -1   8        0.72       -3.32      7.62 o 
   7  -1   8      281.66      296.06     15.64 o 
   8  -1   8       42.01       67.92     13.16 o 
  -9   0   8       19.68       24.00     21.02 o 
  -8   0   8       34.07       19.66     12.76 o 
  -7   0   8       17.11       30.60      9.00 o 
  -6   0   8      575.10      663.52     20.60 o 
  -5   0   8       28.23       26.40      6.95 o 
  -4   0   8     1214.90     1350.37     23.80 o 
  -3   0   8        0.87       -2.40      4.28 o 
  -2   0   8     1962.76     2083.15     32.73 o 
  -1   0   8       22.08       31.81      4.63 o 
   0   0   8     2960.84     3360.08     49.09 o 
   1   0   8       49.65       70.40      3.48 o 
   2   0   8       11.07        9.17      3.44 o 
   3   0   8        6.48        2.23      4.66 o 
   4   0   8      338.93      393.35      9.70 o 
   5   0   8        0.11       -3.48      4.13 o 
   6   0   8      167.74      209.16     10.85 o 
   7   0   8        0.03       -3.73     10.05 o 
   8   0   8      571.79      636.66     23.40 o 
  -9   1   8       36.69       31.41     14.67 o 
  -8   1   8       57.73       47.44      9.96 o 
  -7   1   8       91.22       77.16     10.76 o 
  -6   1   8        6.12       -8.37      8.37 o 
  -5   1   8      272.96      266.14     16.89 o 
  -4   1   8       16.96        3.68      5.84 o 
  -3   1   8     1292.48     1132.03     31.74 o 
  -2   1   8      210.28      196.41     12.22 o 
  -1   1   8      469.51      452.92     11.65 o 
   0   1   8     1746.57     1601.08     24.69 o 
   1   1   8        0.10       -2.96      2.96 o 
   2   1   8      527.75      450.40     11.88 o 
   3   1   8        0.31       -3.25      4.62 o 
   4   1   8      155.72      148.40      6.75 o 
   5   1   8      314.86      270.91      8.65 o 
   6   1   8       32.75       31.80      6.41 o 
   7   1   8      214.63      213.37     15.34 o 
   8   1   8        9.80       -9.18     11.69 o 
  -9   2   8      161.75      149.08     18.09 o 
  -8   2   8        4.56       -5.28      8.24 o 
  -7   2   8      370.60      411.67     24.13 o 
  -6   2   8      150.92      144.15     13.83 o 
  -5   2   8       22.30       27.68      9.04 o 
  -4   2   8      834.55      760.48     22.31 o 
  -3   2   8       43.96       49.89      6.76 o 
  -2   2   8      173.91      146.08      5.76 o 
  -1   2   8        0.72        0.19      3.52 o 
   0   2   8       55.62       43.87      4.25 o 
   1   2   8      646.98      579.67     10.98 o 
   2   2   8      255.46      279.90      8.97 o 
   3   2   8      402.13      361.28      9.19 o 
   4   2   8        0.24       -4.56      4.56 o 
   5   2   8       32.55       30.71      5.11 o 
   6   2   8      302.67      288.21     11.36 o 
   7   2   8      153.07      155.65     32.92 o 
   8   2   8       79.13       71.18     15.70 o 
  -8   3   8        7.35       -8.51      9.08 o 
  -7   3   8       82.18       79.15     10.62 o 
  -6   3   8       54.82       71.82     11.93 o 
  -5   3   8       40.68       43.55      9.92 o 
  -4   3   8      127.34      116.26      9.20 o 
  -3   3   8      193.89      286.54     11.19 o 
  -2   3   8      161.86      160.20      8.25 o 
  -1   3   8     1606.18     1919.29     40.82 o 
   0   3   8      121.78      156.30      8.58 o 
   1   3   8        1.61        9.56      4.31 o 
   2   3   8        1.05       -1.13      3.72 o 
   3   3   8        7.87       -0.70      4.57 o 
   4   3   8       28.68       34.70      5.29 o 
   5   3   8      130.46      136.23      6.86 o 
   6   3   8       45.97       59.92      7.08 o 
   7   3   8       18.69       31.95      9.32 o 
   8   3   8        6.02       30.65     21.86 o 
  -8   4   8       66.48       49.34     11.55 o 
  -7   4   8      117.04       94.99     11.37 o 
  -6   4   8       20.24       15.67      8.16 o 
  -5   4   8       85.37       66.29     11.54 o 
  -4   4   8       42.47       30.38      6.77 o 
  -3   4   8      871.93      776.72     18.60 o 
  -2   4   8        9.59        1.63      5.55 o 
  -1   4   8       72.45       63.91      6.47 o 
   0   4   8       36.38       36.23      4.76 o 
   1   4   8       57.28       75.03      4.85 o 
   2   4   8       28.71       28.68      4.40 o 
   3   4   8      124.70      113.12      6.24 o 
   4   4   8       12.35       16.30      5.15 o 
   5   4   8        8.78        5.58      5.37 o 
   6   4   8       45.67       40.19      6.83 o 
   7   4   8        0.51       -3.02      8.65 o 
   8   4   8        0.04       30.91     21.61 o 
  -8   5   8       13.91       14.67     12.56 o 
  -7   5   8      236.36      212.37     15.47 o 
  -6   5   8       16.41        5.43     10.64 o 
  -5   5   8       12.08       11.54      8.54 o 
  -4   5   8        4.67        7.03      7.34 o 
  -3   5   8       27.15       23.13      5.75 o 
  -2   5   8      143.48      138.74      7.60 o 
  -1   5   8      440.81      399.37     14.89 o 
   0   5   8       15.08       23.95      5.41 o 
   1   5   8       13.18        5.09      3.96 o 
   2   5   8       75.54       97.00      5.86 o 
   3   5   8       31.48       41.43      4.75 o 
   4   5   8      227.82      230.46      9.92 o 
   5   5   8        6.92        5.48      6.33 o 
   6   5   8       25.63       39.74      6.79 o 
   7   5   8       14.85       32.12     12.02 o 
  -7   6   8      106.44      110.86     21.57 o 
  -6   6   8      110.10      111.34     13.87 o 
  -5   6   8       85.58       83.33      8.70 o 
  -4   6   8       99.24      117.19     10.40 o 
  -3   6   8      172.89      193.94      9.18 o 
  -2   6   8       83.57       79.18      6.93 o 
  -1   6   8      405.13      389.80     13.46 o 
   0   6   8      620.96      559.30     12.33 o 
   1   6   8        9.51       15.06      4.97 o 
   2   6   8      270.68      264.80      8.70 o 
   3   6   8       11.03       -1.21      5.13 o 
   4   6   8        2.09        7.00      5.69 o 
   5   6   8        2.75        7.89      5.77 o 
   6   6   8       82.69       84.32     10.56 o 
   7   6   8        0.37        5.03     14.82 o 
  -7   7   8       41.37       37.94     19.24 o 
  -6   7   8       22.87       37.02     12.14 o 
  -5   7   8        8.48       13.62      7.62 o 
  -4   7   8      208.44      224.45     14.35 o 
  -3   7   8       25.32       27.92      4.83 o 
  -2   7   8        9.73       15.98      5.50 o 
  -1   7   8      130.84      118.67      7.89 o 
   0   7   8       52.95       55.29      7.21 o 
   1   7   8      271.48      249.76     10.31 o 
   2   7   8       43.59       31.16      6.18 o 
   3   7   8       13.60       26.32      5.72 o 
   4   7   8      100.24       92.81      9.17 o 
   5   7   8       67.80       83.37      8.85 o 
   6   7   8      128.76      139.18     10.97 o 
  -6   8   8       92.39      127.59     20.43 o 
  -5   8   8      195.57      182.77     27.81 o 
  -4   8   8      305.41      309.46     14.48 o 
  -3   8   8      532.85      497.67     15.18 o 
  -2   8   8      291.85      268.63     10.35 o 
  -1   8   8      195.61      194.16     10.16 o 
   0   8   8       74.85      109.57      8.28 o 
   1   8   8       45.30       73.28      7.89 o 
   2   8   8       64.33       78.71      7.34 o 
   3   8   8      322.29      371.06     18.66 o 
   4   8   8      103.78      138.79     10.77 o 
   5   8   8      278.62      312.40     13.98 o 
  -5   9   8      453.37      390.08     25.31 o 
  -4   9   8       21.48       23.94     10.13 o 
  -3   9   8       61.34       65.58     10.65 o 
  -2   9   8        2.75        4.92      5.88 o 
  -1   9   8       54.31       54.93      8.33 o 
   0   9   8        8.89       12.41      9.00 o 
   1   9   8      190.69      193.35     13.83 o 
   2   9   8        0.02        0.80      8.18 o 
   3   9   8      882.54      763.44     26.17 o 
   4   9   8       10.07       12.41     11.58 o 
  -4  10   8       20.28        1.36     22.30 o 
  -3  10   8       17.47       24.30     10.48 o 
  -2  10   8        4.77       13.69      9.43 o 
  -1  10   8      458.67      414.40     16.34 o 
   0  10   8      197.78      161.06     14.25 o 
   1  10   8      192.33      173.41     13.99 o 
   2  10   8       79.17       66.91     13.25 o 
   3  10   8        0.44       -0.17      9.20 o 
  -1  11   8       81.65       82.54     13.62 o 
   0  11   8      113.16      109.14     13.51 o 
   1  11   8       11.51       17.87     13.87 o 
  -2 -12   9       19.66       28.39     13.57 o 
  -1 -12   9       29.50       47.37     10.64 o 
   0 -12   9        1.31        3.02     13.82 o 
   1 -12   9      250.27      222.12     22.36 o 
   2 -12   9        4.99       26.13     16.58 o 
  -4 -11   9      101.90       92.21     16.08 o 
  -3 -11   9        0.15      -10.80     11.56 o 
  -2 -11   9       52.48       57.04     13.82 o 
  -1 -11   9       11.65       16.91      9.06 o 
   0 -11   9        0.24        1.41      8.92 o 
   1 -11   9       26.17       32.32     10.92 o 
   2 -11   9        7.35       22.11     16.33 o 
   3 -11   9      130.20      163.83     24.62 o 
   4 -11   9       34.18       37.69     19.60 o 
  -5 -10   9       86.86       77.14     16.08 o 
  -4 -10   9       24.78       17.09     12.06 o 
  -3 -10   9      395.90      360.82     24.62 o 
  -2 -10   9        0.04       -6.03     11.06 o 
  -1 -10   9      280.60      265.34     12.40 o 
   0 -10   9      179.64      198.78     20.91 o 
   1 -10   9       67.35       55.81     11.37 o 
   2 -10   9       43.92       32.42      9.48 o 
   3 -10   9      186.87      210.22     16.98 o 
   4 -10   9       17.90       19.04     16.90 o 
   5 -10   9       31.70       25.33     11.56 o 
  -6  -9   9       67.57       42.72     15.33 o 
  -5  -9   9      331.46      296.24     23.62 o 
  -4  -9   9        7.34        4.77     10.80 o 
  -3  -9   9        0.26       10.80     10.55 o 
  -2  -9   9        1.99        3.30     13.69 o 
  -1  -9   9       90.83       86.95      8.40 o 
   0  -9   9      147.69      155.88     10.30 o 
   1  -9   9       17.26       15.67      6.29 o 
   2  -9   9      156.42      151.77      9.85 o 
   3  -9   9      112.79      126.78     11.64 o 
   4  -9   9        5.17        0.11      8.05 o 
   5  -9   9      120.86      107.22     11.59 o 
   6  -9   9        0.46        0.93     12.87 o 
  -7  -8   9        5.16       38.95     24.88 o 
  -6  -8   9      367.09      374.06     22.93 o 
  -5  -8   9       68.84       75.88     12.51 o 
  -4  -8   9      297.96      304.62     16.08 o 
  -3  -8   9        0.69        8.56      6.76 o 
  -2  -8   9        1.73        6.60      7.00 o 
  -1  -8   9      446.62      552.61     18.15 o 
   0  -8   9        2.07        3.06      5.48 o 
   1  -8   9      806.82      990.04     19.66 o 
   2  -8   9       52.70       47.52      7.43 o 
   3  -8   9       72.02      104.87      8.78 o 
   4  -8   9      673.46      742.85     21.66 o 
   5  -8   9        5.60       -6.38      8.82 o 
   6  -8   9      100.14      103.57     16.22 o 
  -7  -7   9       34.31       30.66     16.74 o 
  -6  -7   9      208.87      182.32     11.05 o 
  -5  -7   9       18.25       16.13      6.85 o 
  -4  -7   9       83.65      107.37     16.60 o 
  -3  -7   9       18.61       18.02      5.91 o 
  -2  -7   9     1788.00     1539.05     33.75 o 
  -1  -7   9        6.83       11.08      6.25 o 
   0  -7   9      848.25      756.91     16.76 o 
   1  -7   9      138.11      143.34      6.69 o 
   2  -7   9      544.13      492.30     12.27 o 
   3  -7   9      119.80      124.86      9.57 o 
   4  -7   9      380.76      333.87     16.00 o 
   5  -7   9        1.85       -8.16      8.16 o 
   6  -7   9       28.78       21.77     10.61 o 
   7  -7   9       24.39       20.19     13.35 o 
  -8  -6   9       72.36       75.84     19.76 o 
  -7  -6   9       44.79       60.47     16.99 o 
  -6  -6   9      662.11      661.61     20.52 o 
  -5  -6   9        1.13        9.21      6.60 o 
  -4  -6   9      211.82      258.76     10.82 o 
  -3  -6   9        0.57       -2.97      4.71 o 
  -2  -6   9      138.38      128.32      8.58 o 
  -1  -6   9        0.60       -2.99      5.91 o 
   0  -6   9      164.17      154.47      8.57 o 
   1  -6   9      206.34      210.50      7.89 o 
   2  -6   9       50.06       43.85      5.58 o 
   3  -6   9        0.36        3.57      6.00 o 
   4  -6   9      197.49      175.11     12.18 o 
   5  -6   9      152.17      154.13     14.18 o 
   6  -6   9      457.55      442.96     19.75 o 
   7  -6   9        3.36        0.66     10.04 o 
  -8  -5   9       24.09       21.80     16.36 o 
  -7  -5   9       13.45       16.02     14.56 o 
  -6  -5   9        6.78       15.23      9.29 o 
  -5  -5   9      566.04      586.20     18.80 o 
  -4  -5   9      366.70      351.12     11.05 o 
  -3  -5   9     2038.04     2019.98     35.26 o 
  -2  -5   9        5.44       39.26      6.64 o 
  -1  -5   9      162.35      171.22      8.64 o 
   0  -5   9     1724.72     2054.88     37.95 o 
   1  -5   9       28.12       23.18      4.87 o 
   2  -5   9      995.73     1107.82     21.73 o 
   3  -5   9       31.54       37.07      6.16 o 
   4  -5   9       56.66       74.42      7.99 o 
   5  -5   9      676.74      701.52     38.79 o 
   6  -5   9      179.11      179.28     13.13 o 
   7  -5   9      150.49      163.08     13.09 o 
  -8  -4   9       78.30       88.50     19.75 o 
  -7  -4   9      482.44      441.70     30.28 o 
  -6  -4   9      211.90      202.25     12.39 o 
  -5  -4   9        0.09       -6.71      6.71 o 
  -4  -4   9       91.37       82.89      7.22 o 
  -3  -4   9      517.61      467.52     11.78 o 
  -2  -4   9        0.46       -1.32      4.87 o 
  -1  -4   9       54.30       52.12      5.32 o 
   0  -4   9        2.02        5.66      3.73 o 
   1  -4   9      535.14      435.42      9.88 o 
   2  -4   9        1.82       -1.33      5.03 o 
   3  -4   9     1114.13      939.58     19.54 o 
   4  -4   9        0.06       -3.21      6.14 o 
   5  -4   9      250.23      223.37      9.77 o 
   6  -4   9       59.26       56.30     11.38 o 
   7  -4   9        3.27        2.82     10.66 o 
   8  -4   9       45.72       48.36     17.50 o 
  -8  -3   9       18.47       10.26     13.28 o 
  -7  -3   9       75.07       67.48     11.36 o 
  -6  -3   9       18.07       33.33      9.40 o 
  -5  -3   9       12.16       -4.06      5.89 o 
  -4  -3   9       17.79       37.54      5.86 o 
  -3  -3   9      657.24      608.26     16.20 o 
  -2  -3   9       50.29       79.27      5.54 o 
  -1  -3   9     2250.96     2318.44     35.75 o 
   0  -3   9      283.26      290.35      8.45 o 
   1  -3   9        4.64        0.15      3.52 o 
   2  -3   9        6.68        6.76      4.51 o 
   3  -3   9        5.96        2.30      4.86 o 
   4  -3   9       65.89       54.85      6.69 o 
   5  -3   9       67.27       77.50     11.33 o 
   6  -3   9       38.86       45.13     10.70 o 
   7  -3   9       10.22       19.16      9.71 o 
   8  -3   9       23.16       20.60     13.07 o 
  -8  -2   9        1.03       -3.83     10.91 o 
  -7  -2   9      200.96      247.63     15.82 o 
  -6  -2   9        4.18       -6.99      7.61 o 
  -5  -2   9       43.53       47.28      6.19 o 
  -4  -2   9      373.34      411.77     11.90 o 
  -3  -2   9      176.48      185.31      7.97 o 
  -2  -2   9      279.82      270.51      8.29 o 
  -1  -2   9        9.00        9.09      4.03 o 
   0  -2   9      130.78      131.21      4.75 o 
   1  -2   9        0.02       11.83      3.56 o 
   2  -2   9      354.14      357.98     10.80 o 
   3  -2   9       63.32       73.92      5.96 o 
   4  -2   9       10.94        3.29      4.77 o 
   5  -2   9        6.89       12.46      4.48 o 
   6  -2   9      182.56      180.03     10.14 o 
   7  -2   9      127.72      132.63     15.85 o 
   8  -2   9       36.56       74.33     14.11 o 
  -9  -1   9       36.75       23.12     22.61 o 
  -8  -1   9       61.79       40.17     13.30 o 
  -7  -1   9       97.90       85.89     12.68 o 
  -6  -1   9        3.05       -8.51      8.51 o 
  -5  -1   9        5.14       -6.17      6.65 o 
  -4  -1   9      108.04      112.29      8.69 o 
  -3  -1   9       13.09        8.22      4.49 o 
  -2  -1   9        1.98        2.95      3.64 o 
  -1  -1   9      255.95      233.01      7.36 o 
   0  -1   9      205.39      201.83      6.90 o 
   1  -1   9       66.44       54.14      5.18 o 
   2  -1   9      117.01      103.04      5.52 o 
   3  -1   9        0.23       -0.16      4.95 o 
   4  -1   9       18.80        4.77      4.82 o 
   5  -1   9        0.03       -0.70      4.45 o 
   6  -1   9        3.95        2.31      6.48 o 
   7  -1   9        2.38        6.70      8.86 o 
   8  -1   9       21.06       22.95     14.75 o 
  -8   0   9        0.29        2.94     13.43 o 
  -7   0   9        0.81       -6.68      7.90 o 
  -6   0   9        3.41        3.84      9.21 o 
  -5   0   9        6.07       -1.15      6.86 o 
  -4   0   9       10.97        2.04      6.15 o 
  -3   0   9        0.50       -6.55      6.55 o 
  -2   0   9       39.84       57.24      4.96 o 
  -1   0   9        0.41        2.58      2.15 o 
   0   0   9     1008.86     1194.97     18.48 o 
   1   0   9        1.53        1.76      3.05 o 
   2   0   9        1.72       -1.67      3.95 o 
   3   0   9        1.00       -0.53      5.75 o 
   4   0   9      246.97      272.53      8.94 o 
   5   0   9        4.69        4.52      4.86 o 
   6   0   9      434.77      464.40     15.52 o 
   7   0   9        5.96        6.76     10.70 o 
   8   0   9      144.68      185.19     19.33 o 
  -8   1   9       92.58       74.78     12.06 o 
  -7   1   9       75.94       67.54     10.71 o 
  -6   1   9       12.07        8.07      8.99 o 
  -5   1   9        4.85        1.78      7.70 o 
  -4   1   9      563.17      506.87     14.86 o 
  -3   1   9      228.10      222.02     14.74 o 
  -2   1   9      198.98      158.95      9.00 o 
  -1   1   9       16.51       12.80      4.84 o 
   0   1   9       77.77       75.39      4.97 o 
   1   1   9        0.24       -0.67      3.08 o 
   2   1   9        9.52        6.67      4.46 o 
   3   1   9      324.35      289.10     10.03 o 
   4   1   9      212.23      201.80     10.92 o 
   5   1   9        6.53       -3.62      4.78 o 
   6   1   9      221.08      206.84     11.99 o 
   7   1   9       47.39       49.99     11.07 o 
   8   1   9       72.26       67.12     15.96 o 
  -8   2   9       15.41       14.32      8.78 o 
  -7   2   9       87.24       96.55     16.65 o 
  -6   2   9        0.31       12.78      9.78 o 
  -5   2   9       19.09       13.23      8.54 o 
  -4   2   9        1.59        2.90      8.15 o 
  -3   2   9      738.40      709.35     19.42 o 
  -2   2   9       29.67       38.13      6.17 o 
  -1   2   9     2262.62     2046.84     64.44 o 
   0   2   9       10.77       17.97      5.29 o 
   1   2   9      289.61      255.81      8.82 o 
   2   2   9      203.37      276.64     24.12 o 
   3   2   9      561.55      514.44     11.06 o 
   4   2   9       32.14       29.54      5.45 o 
   5   2   9      273.99      286.72      9.46 o 
   6   2   9       14.50       18.41      6.24 o 
   7   2   9      316.04      317.72     22.87 o 
   8   2   9        3.11        7.27     16.83 o 
  -8   3   9       83.72       82.95     13.36 o 
  -7   3   9      458.91      478.02     22.70 o 
  -6   3   9      134.92      152.69     14.52 o 
  -5   3   9      683.01      642.71     25.12 o 
  -4   3   9       70.32       83.83      8.91 o 
  -3   3   9      272.89      412.14     12.94 o 
  -2   3   9      120.05      186.93     10.46 o 
  -1   3   9     2374.94     2450.21     48.83 o 
   0   3   9       16.31       41.38      5.93 o 
   1   3   9     1025.99     1086.76     18.00 o 
   2   3   9        1.57        8.33      4.47 o 
   3   3   9      894.75      981.57     17.91 o 
   4   3   9      111.61      101.30      6.97 o 
   5   3   9      181.80      179.42      8.46 o 
   6   3   9        0.30       11.32     10.88 o 
   7   3   9      112.64      168.49     17.01 o 
  -8   4   9      147.70      155.07     27.47 o 
  -7   4   9        0.01       -2.38      9.13 o 
  -6   4   9      103.19      108.72     13.55 o 
  -5   4   9      188.32      171.92     12.30 o 
  -4   4   9       79.67       85.89      9.01 o 
  -3   4   9       28.54       29.93      5.45 o 
  -2   4   9      203.92      195.58     15.20 o 
  -1   4   9     1583.03     1428.01     31.02 o 
   0   4   9      176.95      161.74      8.03 o 
   1   4   9     1779.61     1590.78     24.54 o 
   2   4   9      933.54      808.05     20.33 o 
   3   4   9      321.74      288.74      9.25 o 
   4   4   9      190.15      177.90      7.79 o 
   5   4   9      384.24      328.81     15.06 o 
   6   4   9      163.48      193.65     11.26 o 
   7   4   9      244.53      285.42     19.81 o 
  -7   5   9       16.27       43.61     13.12 o 
  -6   5   9      105.64      128.01     11.83 o 
  -5   5   9      331.53      431.71     17.99 o 
  -4   5   9      779.77      823.55     24.67 o 
  -3   5   9       33.24       77.90     12.21 o 
  -2   5   9     3999.03     4050.11     72.86 o 
  -1   5   9      153.85      153.56     19.61 o 
   0   5   9      164.04      189.95      8.75 o 
   1   5   9        7.19       14.33      4.31 o 
   2   5   9       21.91       10.70      4.83 o 
   3   5   9      177.16      213.71      8.31 o 
   4   5   9        0.10        2.55      6.48 o 
   5   5   9      294.41      368.19     12.66 o 
   6   5   9      581.28      599.17     21.03 o 
   7   5   9        0.78       30.91     17.09 o 
  -7   6   9       23.43       26.00     12.04 o 
  -6   6   9      997.74      883.36     60.61 o 
  -5   6   9       65.37       67.57      9.59 o 
  -4   6   9      305.28      293.52     14.62 o 
  -3   6   9        1.85       15.89      5.82 o 
  -2   6   9      113.84      112.92      7.90 o 
  -1   6   9        8.17       26.78      6.86 o 
   0   6   9       64.25       71.66     19.47 o 
   1   6   9      116.46      118.62      8.15 o 
   2   6   9     2522.60     2473.91     41.49 o 
   3   6   9       26.55       29.60     11.15 o 
   4   6   9      856.45      846.33     20.07 o 
   5   6   9        5.81        8.86      6.84 o 
   6   6   9      197.23      195.09     14.36 o 
  -6   7   9        2.27       30.82     12.36 o 
  -5   7   9       58.23       79.84     13.30 o 
  -4   7   9      299.74      268.49     24.86 o 
  -3   7   9      466.15      450.06     16.39 o 
  -2   7   9      405.53      360.96     13.75 o 
  -1   7   9        6.37        8.09      8.89 o 
   0   7   9      710.44      648.47     17.87 o 
   1   7   9        1.14       -2.41      6.31 o 
   2   7   9      494.25      431.72     13.65 o 
   3   7   9       64.70       64.80      7.24 o 
   4   7   9        1.86        0.31      7.37 o 
   5   7   9      308.56      269.51     13.40 o 
   6   7   9      158.17      134.93     13.45 o 
  -5   8   9       86.31      111.05     13.05 o 
  -4   8   9      262.72      326.46     25.35 o 
  -3   8   9      538.80      566.43     16.80 o 
  -2   8   9        0.02       12.81      6.04 o 
  -1   8   9      856.33      862.42     26.29 o 
   0   8   9        0.18       -4.17      6.60 o 
   1   8   9      485.64      482.45     16.26 o 
   2   8   9       54.42       54.62     11.71 o 
   3   8   9       73.74       94.18     10.15 o 
   4   8   9      364.93      475.39     18.10 o 
   5   8   9        3.49       11.28      8.40 o 
  -4   9   9       90.38       67.90     11.88 o 
  -3   9   9      215.95      180.10     14.28 o 
  -2   9   9       78.60       78.47     11.35 o 
  -1   9   9      128.63      119.47     10.84 o 
   0   9   9        7.90        9.95      7.27 o 
   1   9   9      105.74      102.65     17.50 o 
   2   9   9       86.68       92.25     13.44 o 
   3   9   9      158.02      155.06     13.64 o 
   4   9   9        4.17       25.83     10.52 o 
  -3  10   9      351.69      318.66     26.17 o 
  -2  10   9        3.74       -5.12     13.47 o 
  -1  10   9        0.28       -7.68      7.68 o 
   0  10   9       30.37       20.85     10.99 o 
   1  10   9      181.44      169.61     14.77 o 
   2  10   9      150.54      139.93     16.65 o 
   0 -12  10        2.32       13.07     15.08 o 
  -3 -11  10      292.25      335.44     26.13 o 
  -2 -11  10       23.10       -3.02     12.06 o 
   0 -11  10       92.38      104.56     12.48 o 
   1 -11  10       73.21       64.83     17.09 o 
   2 -11  10       39.18       49.75     18.59 o 
   3 -11  10      178.05      236.44     28.14 o 
  -5 -10  10       23.52       17.59     14.07 o 
  -4 -10  10        0.01       14.82     12.56 o 
  -3 -10  10      237.53      299.26     24.12 o 
  -2 -10  10       50.54       46.00      8.57 o 
  -1 -10  10       62.21       93.94     10.62 o 
   0 -10  10       66.85       58.12     11.81 o 
   1 -10  10      191.69      207.70     16.33 o 
   2 -10  10        2.43       12.56     15.08 o 
   3 -10  10      540.92      565.62     31.63 o 
   4 -10  10        3.64       20.56     11.98 o 
  -5  -9  10       36.20       31.16     14.57 o 
  -4  -9  10        7.64        8.79     12.56 o 
  -3  -9  10      193.76      198.67     12.73 o 
  -2  -9  10        0.60        4.28      7.10 o 
  -1  -9  10       61.69       70.13     18.34 o 
   0  -9  10      113.80      109.07      9.61 o 
   1  -9  10        2.85       10.28      7.78 o 
   2  -9  10       61.15       55.85     10.41 o 
   3  -9  10       47.99       48.36     11.34 o 
   4  -9  10       13.09        1.51      8.24 o 
   5  -9  10       58.78       56.99     10.86 o 
  -6  -8  10      107.56      128.65     31.41 o 
  -5  -8  10       39.26       65.18      8.44 o 
  -4  -8  10      551.97      574.22     19.92 o 
  -3  -8  10       27.51       38.55      8.51 o 
  -2  -8  10      114.10      105.57     10.92 o 
  -1  -8  10       39.53       37.37      7.58 o 
   0  -8  10        9.96       15.57      7.11 o 
   1  -8  10       20.98       31.85      6.73 o 
   2  -8  10       39.72       44.73      9.87 o 
   3  -8  10       12.02       17.89      7.33 o 
   4  -8  10      143.75      157.17     11.27 o 
   5  -8  10       48.74       55.73     10.57 o 
   6  -8  10      110.42      112.98     15.12 o 
  -7  -7  10       57.50       58.74     31.03 o 
  -6  -7  10        1.73       11.49      8.99 o 
  -5  -7  10       10.81       21.97     13.94 o 
  -4  -7  10       38.04       45.25      8.32 o 
  -3  -7  10        8.27       14.19      7.22 o 
  -2  -7  10       21.56       19.48      6.50 o 
  -1  -7  10       13.54       15.94      6.82 o 
   0  -7  10       55.47       56.16      6.57 o 
   1  -7  10        5.43        7.35      4.63 o 
   2  -7  10      105.10      102.51      7.52 o 
   3  -7  10       20.72       20.30      7.57 o 
   4  -7  10      220.37      223.19     12.78 o 
   5  -7  10       33.58       35.74     14.22 o 
   6  -7  10        7.65      -10.36     10.36 o 
  -7  -6  10       85.44       79.98     20.10 o 
  -6  -6  10       16.68       14.54      9.48 o 
  -5  -6  10        6.59        8.57      7.11 o 
  -4  -6  10      157.52      165.20     14.34 o 
  -3  -6  10      277.95      261.70     11.78 o 
  -2  -6  10       22.49       11.44      6.09 o 
  -1  -6  10      262.23      286.46     13.34 o 
   0  -6  10       84.72      111.81     14.07 o 
   1  -6  10       14.95       17.56      4.90 o 
   2  -6  10        0.82        8.76      5.77 o 
   3  -6  10       11.40       -7.81      7.81 o 
   4  -6  10       62.05       58.02      9.86 o 
   5  -6  10       22.59       22.34      9.81 o 
   6  -6  10       88.54       88.22     18.57 o 
   7  -6  10        9.89       -1.97     19.03 o 
  -8  -5  10       34.10       32.25     17.73 o 
  -7  -5  10      135.09      175.23     21.42 o 
  -6  -5  10       20.32       12.60     14.23 o 
  -5  -5  10        0.44        0.96      7.42 o 
  -4  -5  10       42.02       38.92      7.01 o 
  -3  -5  10       10.22        9.48      5.43 o 
  -2  -5  10       78.11       91.37     12.95 o 
  -1  -5  10      200.37      216.10     12.04 o 
   0  -5  10      197.77      212.15      9.28 o 
   1  -5  10        7.12        3.68      4.61 o 
   2  -5  10      334.21      309.21     11.69 o 
   3  -5  10      147.75      131.05     10.36 o 
   4  -5  10      163.52      184.12     12.32 o 
   5  -5  10       39.44       34.44      9.76 o 
   6  -5  10       49.25       34.57     13.60 o 
   7  -5  10       31.65       26.79     11.61 o 
  -8  -4  10       47.97       28.75     18.97 o 
  -7  -4  10       15.31        5.42     22.24 o 
  -6  -4  10        4.28        7.95     10.17 o 
  -5  -4  10        0.27       -7.06      7.06 o 
  -4  -4  10       29.76       24.94      6.14 o 
  -3  -4  10      380.78      335.13     10.34 o 
  -2  -4  10       94.18       92.08      6.35 o 
  -1  -4  10      797.37      703.52     15.82 o 
   0  -4  10       36.54       24.33      5.17 o 
   1  -4  10        3.21        3.78      4.33 o 
   2  -4  10       26.18       12.47      5.57 o 
   3  -4  10      219.49      220.63     14.47 o 
   4  -4  10       13.52        6.48      7.73 o 
   5  -4  10       72.52       55.06      9.84 o 
   6  -4  10        1.27        7.73      9.13 o 
   7  -4  10       68.24       62.14     12.66 o 
  -8  -3  10       17.70       44.33     27.01 o 
  -7  -3  10      262.59      276.73     19.18 o 
  -6  -3  10        0.76        3.54     10.35 o 
  -5  -3  10      297.03      377.80     22.04 o 
  -4  -3  10       14.34       19.55      6.44 o 
  -3  -3  10      710.96      727.65     17.00 o 
  -2  -3  10      579.44      562.85     14.17 o 
  -1  -3  10     1655.98     1961.34     33.30 o 
   0  -3  10      135.00      126.69      6.35 o 
   1  -3  10      675.26      798.91     13.67 o 
   2  -3  10       31.95       31.42      4.73 o 
   3  -3  10      600.37      698.52     18.32 o 
   4  -3  10       38.14       51.05      7.06 o 
   5  -3  10        9.04       40.13      7.18 o 
   6  -3  10       39.53       47.28     10.00 o 
   7  -3  10      176.42      190.71     14.49 o 
   8  -3  10        3.35       14.55     12.84 o 
  -8  -2  10      108.11       94.46     14.23 o 
  -7  -2  10      123.83      127.30     13.62 o 
  -6  -2  10      152.16      149.82     15.66 o 
  -5  -2  10       14.77       10.01      7.21 o 
  -4  -2  10        9.19        6.57      4.98 o 
  -3  -2  10      412.60      451.72     14.53 o 
  -2  -2  10        3.62       -0.70      4.33 o 
  -1  -2  10     2973.08     2744.00     44.75 o 
   0  -2  10      172.73      175.48      5.69 o 
   1  -2  10       68.09       77.20      4.81 o 
   2  -2  10     1341.92     1197.77     21.01 o 
   3  -2  10      522.99      506.32     13.33 o 
   4  -2  10      185.45      178.75      9.35 o 
   5  -2  10      399.63      366.74     15.04 o 
   6  -2  10       15.60       28.09     12.87 o 
   7  -2  10      433.53      390.16     22.74 o 
   8  -2  10        2.63        8.32     14.98 o 
  -8  -1  10       65.05       76.40     15.80 o 
  -7  -1  10       15.70       11.65     10.91 o 
  -6  -1  10       29.68       16.25      9.67 o 
  -5  -1  10       79.14       91.09     10.47 o 
  -4  -1  10     1306.44     1229.17     27.98 o 
  -3  -1  10      131.72      124.89      7.11 o 
  -2  -1  10     2195.03     1980.60     40.62 o 
  -1  -1  10       78.54       97.81      5.72 o 
   0  -1  10     1466.83     1288.90     25.31 o 
   1  -1  10       23.43       14.37      3.48 o 
   2  -1  10      281.68      268.93      8.55 o 
   3  -1  10      551.71      447.01     13.81 o 
   4  -1  10      196.36      176.34     10.41 o 
   5  -1  10       48.27       52.70      7.20 o 
   6  -1  10      328.51      316.23     13.27 o 
   7  -1  10       79.31       90.35     11.65 o 
   8  -1  10      438.78      438.15     23.80 o 
  -8   0  10      799.21      844.94     31.43 o 
  -7   0  10        1.11       -4.17     10.95 o 
  -6   0  10      403.27      446.85     20.06 o 
  -5   0  10       12.28        9.32      9.92 o 
  -4   0  10      749.80      744.23     26.28 o 
  -3   0  10      133.41      177.90      8.77 o 
  -2   0  10       11.84       11.90      5.51 o 
  -1   0  10      189.27      248.24     15.22 o 
   0   0  10     5555.71     5989.01     77.18 o 
   1   0  10       51.83       74.96      4.58 o 
   2   0  10     3012.54     3284.65     48.00 o 
   3   0  10        0.00        4.73      5.84 o 
   4   0  10     1483.39     1655.64     36.84 o 
   5   0  10        0.58       -1.69      7.80 o 
   6   0  10      332.04      383.48     16.10 o 
   7   0  10        5.16       10.01     10.90 o 
   8   0  10       73.12       80.87     17.49 o 
  -8   1  10      139.50      127.30     13.52 o 
  -7   1  10      315.86      289.06     15.54 o 
  -6   1  10        9.94        4.10      9.97 o 
  -5   1  10      564.83      582.37     25.05 o 
  -4   1  10      279.43      369.86     33.17 o 
  -3   1  10      112.44      108.84      8.87 o 
  -2   1  10     1479.27     1372.51     31.78 o 
  -1   1  10      300.59      264.06     11.10 o 
   0   1  10     2085.05     1763.08     33.06 o 
   1   1  10      559.38      482.70     10.96 o 
   2   1  10      515.62      454.43     11.97 o 
   3   1  10     1128.89      935.41     19.03 o 
   4   1  10        2.22       -0.04      5.08 o 
   5   1  10      191.97      202.39      9.81 o 
   6   1  10       90.03      102.46     10.01 o 
   7   1  10      262.33      260.26     17.27 o 
   8   1  10      391.23      385.19     35.43 o 
  -8   2  10        1.46        9.94     13.53 o 
  -7   2  10        0.04       -8.76      8.76 o 
  -6   2  10      257.20      307.75     21.87 o 
  -5   2  10       58.93       75.56     10.90 o 
  -4   2  10       45.06       61.21     12.52 o 
  -3   2  10      728.79      700.48     22.42 o 
  -2   2  10       42.12       63.93     13.82 o 
  -1   2  10     3166.43     2705.05     72.83 o 
   0   2  10      150.51      152.43      8.28 o 
   1   2  10     2334.51     2131.75     35.94 o 
   2   2  10      878.95      792.83     17.44 o 
   3   2  10      364.28      388.37      9.27 o 
   4   2  10      279.34      296.60     11.52 o 
   5   2  10       41.98       44.37      6.93 o 
   6   2  10      124.88      158.99     13.24 o 
   7   2  10      154.92      164.46     17.62 o 
  -8   3  10       46.86       43.46     32.10 o 
  -7   3  10      437.95      553.64     26.33 o 
  -6   3  10       48.16       71.03     11.93 o 
  -5   3  10     1166.33     1241.65     39.27 o 
  -4   3  10       32.64       54.92      7.80 o 
  -3   3  10     3036.89     2982.69     73.39 o 
  -2   3  10       53.16      126.69     13.70 o 
  -1   3  10      259.26      372.39     13.47 o 
   0   3  10     1086.00      965.43     21.47 o 
   1   3  10     1505.82     1636.44     26.93 o 
   2   3  10        1.62       -3.90      4.65 o 
   3   3  10      417.32      491.04     11.91 o 
   4   3  10       48.52       49.85      5.89 o 
   5   3  10      984.04     1162.23     28.08 o 
   6   3  10       73.46       92.04     12.88 o 
   7   3  10      468.74      502.67     27.12 o 
  -7   4  10      383.01      408.92     28.58 o 
  -6   4  10       19.24       18.38     10.73 o 
  -5   4  10      301.17      287.00     17.83 o 
  -4   4  10      102.82      114.35     12.32 o 
  -3   4  10       10.26       13.50     29.90 o 
  -2   4  10      737.58      659.51     19.59 o 
  -1   4  10       20.71       19.78     11.59 o 
   0   4  10      782.04      730.00     19.74 o 
   1   4  10     2730.70     2399.14     43.89 o 
   2   4  10       16.07       17.37      5.03 o 
   3   4  10      308.63      281.04      9.56 o 
   4   4  10      178.19      156.61      8.36 o 
   5   4  10        1.47       -7.38      7.38 o 
   6   4  10       15.99       12.94      8.92 o 
   7   4  10       38.82       38.69     17.84 o 
  -7   5  10        0.93        3.25     11.32 o 
  -6   5  10       43.24       44.16     10.59 o 
  -5   5  10       69.14       98.77     13.13 o 
  -4   5  10        2.50       -8.51      8.51 o 
  -3   5  10      294.93      393.52     19.34 o 
  -2   5  10     1143.86     1076.03     24.43 o 
  -1   5  10        8.44       23.37      7.83 o 
   0   5  10      830.51      748.61     20.61 o 
   1   5  10       14.35        8.18      5.47 o 
   2   5  10      299.74      314.69     10.11 o 
   3   5  10       39.32       55.16      6.50 o 
   4   5  10      171.24      174.33     12.51 o 
   5   5  10      115.12      124.50      9.91 o 
   6   5  10       56.56       77.31      9.68 o 
  -6   6  10      357.16      447.90     31.09 o 
  -5   6  10        2.75        3.76      7.98 o 
  -4   6  10      111.01      138.39     13.78 o 
  -3   6  10      637.73      577.11     20.72 o 
  -2   6  10      185.56      186.33     10.86 o 
  -1   6  10       22.74       18.56      7.26 o 
   0   6  10       77.54       84.57      8.21 o 
   1   6  10      378.14      340.70     13.81 o 
   2   6  10        6.83       22.52      6.27 o 
   3   6  10       79.60       75.60      7.64 o 
   4   6  10       46.77       53.48     10.14 o 
   5   6  10        0.14        7.36      7.53 o 
   6   6  10      236.55      253.63     16.33 o 
  -6   7  10       67.13       61.85     14.08 o 
  -5   7  10       15.96       17.94     11.78 o 
  -4   7  10        8.32        6.82      9.22 o 
  -3   7  10        2.89        0.05      9.77 o 
  -2   7  10      158.72      152.16     12.34 o 
  -1   7  10       15.43       11.38      7.59 o 
   0   7  10      266.10      241.56     12.35 o 
   1   7  10      343.57      303.53     13.50 o 
   2   7  10       48.36       49.36     10.21 o 
   3   7  10       10.92        6.74      6.53 o 
   4   7  10        9.75       -3.99      8.16 o 
   5   7  10       49.77       67.09     11.75 o 
  -5   8  10        8.88       -4.60     10.36 o 
  -4   8  10      219.91      228.80     15.71 o 
  -3   8  10       10.00       15.44      9.52 o 
  -2   8  10      277.95      264.25     16.53 o 
  -1   8  10        7.79       15.17      7.77 o 
   0   8  10       25.95       14.34      7.64 o 
   1   8  10        1.00       -1.59      6.84 o 
   2   8  10      119.86      117.24      9.60 o 
   3   8  10       44.97       44.94      9.59 o 
   4   8  10       50.82       73.09     10.81 o 
  -4   9  10        7.94       21.01     10.85 o 
  -3   9  10        8.90       25.08     10.45 o 
  -2   9  10      147.44      135.01     14.28 o 
  -1   9  10        0.07       -8.90      8.90 o 
   0   9  10      177.86      174.68     15.41 o 
   1   9  10      206.66      181.15     16.46 o 
   2   9  10       14.14       17.09     10.60 o 
   3   9  10        1.37       -5.77      9.48 o 
  -1  10  10       91.03       87.69     20.25 o 
   0  10  10        1.35        3.38     10.68 o 
   0 -11  11       43.40       62.57     16.58 o 
   1 -11  11       38.51       38.19     16.33 o 
   2 -11  11       18.48       31.91     18.59 o 
  -2 -10  11       12.14       16.33     11.31 o 
  -1 -10  11      186.30      166.34     19.10 o 
   0 -10  11       22.15        7.29     13.32 o 
   1 -10  11       47.78       53.27     17.34 o 
   2 -10  11        1.53       -8.79     15.83 o 
   3 -10  11        1.58        2.74     13.01 o 
   4 -10  11       65.91       59.50     15.96 o 
  -4  -9  11      131.90      143.22     19.35 o 
  -3  -9  11      217.43      205.34     13.63 o 
  -2  -9  11       81.23       60.01     10.03 o 
  -1  -9  11       45.61       42.46     14.32 o 
   0  -9  11       10.31        6.28     12.56 o 
   1  -9  11       50.75       38.09     11.20 o 
   2  -9  11       34.52       23.36     13.56 o 
   3  -9  11      203.86      173.55     34.33 o 
   4  -9  11       11.15       28.81      9.70 o 
   5  -9  11        5.83       11.74     11.49 o 
  -6  -8  11      123.24      184.93     34.93 o 
  -5  -8  11      102.93      121.14     15.83 o 
  -4  -8  11      205.35      246.84     15.12 o 
  -3  -8  11      280.77      331.39     15.54 o 
  -2  -8  11      148.24      164.82     13.06 o 
  -1  -8  11       35.77       67.37      8.87 o 
   0  -8  11      218.74      229.43     16.33 o 
   1  -8  11      153.54      154.40     14.74 o 
   2  -8  11      145.63      160.47     10.90 o 
   3  -8  11      487.72      492.64     18.31 o 
   4  -8  11      117.84      152.53     12.67 o 
   5  -8  11      243.69      298.86     16.09 o 
  -6  -7  11      132.31      133.87     13.69 o 
  -5  -7  11       44.18       46.70     11.83 o 
  -4  -7  11      641.91      558.41     20.73 o 
  -3  -7  11       76.57       84.49      9.78 o 
  -2  -7  11      302.63      295.78     12.99 o 
  -1  -7  11       53.23       49.22      9.48 o 
   0  -7  11      216.01      184.92     14.75 o 
   1  -7  11      135.83      139.88     16.74 o 
   2  -7  11       55.26       39.64      8.52 o 
   3  -7  11        0.39        0.23      7.23 o 
   4  -7  11      214.42      182.83     16.32 o 
   5  -7  11       83.66       48.83     17.33 o 
   6  -7  11      203.17      182.69     18.17 o 
  -7  -6  11       60.86       51.61     19.28 o 
  -6  -6  11      578.19      622.93     29.78 o 
  -5  -6  11        9.84       13.99      9.00 o 
  -4  -6  11       64.60       61.08      7.64 o 
  -3  -6  11      149.53      152.10     11.74 o 
  -2  -6  11        4.44       18.26      6.57 o 
  -1  -6  11      436.18      363.53     13.97 o 
   0  -6  11      434.17      419.87     14.34 o 
   1  -6  11       11.12       27.61      6.97 o 
   2  -6  11     2377.00     2365.23     45.23 o 
   3  -6  11        0.18        3.50      7.95 o 
   4  -6  11      540.08      559.22     20.41 o 
   5  -6  11        3.66        5.33     10.61 o 
   6  -6  11       20.32       41.06     12.09 o 
  -7  -5  11      246.72      231.79     25.67 o 
  -6  -5  11       49.67       86.64     17.57 o 
  -5  -5  11      683.23      677.07     22.05 o 
  -4  -5  11      470.47      584.07     17.58 o 
  -3  -5  11      318.54      300.44     11.95 o 
  -2  -5  11     3423.30     3570.49     71.52 o 
  -1  -5  11      409.61      428.58     14.95 o 
   0  -5  11      202.54      222.25     12.10 o 
   1  -5  11      100.38      108.08      6.36 o 
   2  -5  11       65.41       72.54      7.46 o 
   3  -5  11      381.64      344.68     15.59 o 
   4  -5  11        7.64        8.49     12.82 o 
   5  -5  11      622.72      633.43     20.07 o 
   6  -5  11      355.06      395.27     27.41 o 
   7  -5  11        0.09       -8.00     12.41 o 
  -8  -4  11       38.53       43.96     19.60 o 
  -7  -4  11      105.97      110.68     21.67 o 
  -6  -4  11        1.62       24.81     10.92 o 
  -5  -4  11      688.24      639.00     25.56 o 
  -4  -4  11        3.60       10.78      7.44 o 
  -3  -4  11       74.75      101.43      7.29 o 
  -2  -4  11      270.76      261.52      9.17 o 
  -1  -4  11     1224.61     1087.85     26.70 o 
   0  -4  11       48.87       29.55      6.19 o 
   1  -4  11     5940.28     5109.01     75.57 o 
   2  -4  11       52.87       31.50      6.80 o 
   3  -4  11        1.04       -6.12      6.12 o 
   4  -4  11      117.15      111.15     13.71 o 
   5  -4  11      280.87      257.07     17.70 o 
   6  -4  11      160.10      145.18     15.46 o 
   7  -4  11      134.74      139.74     16.34 o 
  -8  -3  11       64.54      100.80     22.41 o 
  -7  -3  11      537.29      578.31     27.71 o 
  -6  -3  11      143.41      143.01     14.87 o 
  -5  -3  11     1402.66     1411.49     42.16 o 
  -4  -3  11       12.10       12.19      9.92 o 
  -3  -3  11     2464.88     2689.72     62.31 o 
  -2  -3  11      709.79      681.89     14.97 o 
  -1  -3  11      619.17      593.14     16.19 o 
   1  -3  11     2000.78     2005.78     30.12 o 
   2  -3  11        8.50       11.49      5.18 o 
   3  -3  11      602.17      575.79     16.33 o 
   4  -3  11      157.03      155.79     16.97 o 
   5  -3  11     1112.98     1172.72     26.78 o 
   6  -3  11      129.46      135.81     12.44 o 
   7  -3  11      424.13      427.14     28.15 o 
  -8  -2  11       63.28       59.16     14.01 o 
  -7  -2  11        0.52        3.60     12.44 o 
  -6  -2  11      591.16      600.79     22.58 o 
  -5  -2  11        9.27       17.96      8.81 o 
  -4  -2  11      221.70      272.21     16.37 o 
  -3  -2  11      428.27      442.10     14.06 o 
  -2  -2  11      631.04      558.93     15.52 o 
  -1  -2  11      999.85     1111.80     25.89 o 
   0  -2  11      383.29      374.32      8.66 o 
   1  -2  11     1267.38     1352.94     27.04 o 
   2  -2  11     1239.64     1082.27     18.47 o 
   3  -2  11      746.66      692.67     23.77 o 
   4  -2  11      715.97      671.40     17.96 o 
   5  -2  11        0.07       -6.12      6.12 o 
   6  -2  11      143.94      152.11     13.88 o 
   7  -2  11       41.92       49.83     19.47 o 
  -8  -1  11      374.70      384.52     24.66 o 
  -7  -1  11       66.30       50.12     14.36 o 
  -6  -1  11      102.34      110.89     20.71 o 
  -5  -1  11        1.48       -2.85      8.25 o 
  -4  -1  11       45.27       41.32      7.89 o 
  -3  -1  11       43.26       45.16      7.72 o 
  -2  -1  11      250.53      240.72     11.25 o 
  -1  -1  11     1068.55      950.88     18.10 o 
   0  -1  11     2967.92     2607.78     35.51 o 
   1  -1  11      175.39      145.87      5.70 o 
   2  -1  11      525.61      461.43     15.31 o 
   3  -1  11       39.09       36.69      8.96 o 
   4  -1  11      149.17      154.69     10.61 o 
   5  -1  11       20.73       28.59      9.20 o 
   6  -1  11       88.72       71.30     13.46 o 
   7  -1  11      177.99      202.19     57.67 o 
  -8   0  11      734.30      892.43     37.16 o 
  -7   0  11       14.02        9.23     15.15 o 
  -6   0  11      519.50      569.23     23.05 o 
  -5   0  11       34.26       47.57     10.11 o 
  -4   0  11     1667.77     1679.53     48.18 o 
  -3   0  11        5.63        6.99      7.60 o 
  -2   0  11      481.74      506.42     15.37 o 
  -1   0  11       24.81       32.72      6.17 o 
   0   0  11       46.43       67.92      4.93 o 
   1   0  11       62.06       72.71      4.93 o 
   2   0  11       70.46       62.62      7.41 o 
   3   0  11       14.78       12.00      6.69 o 
   4   0  11      936.86      938.81     24.80 o 
   5   0  11        6.05       -2.57      6.46 o 
   6   0  11      260.46      287.30     17.91 o 
   7   0  11        4.53       -0.25     13.83 o 
  -8   1  11       83.81       94.73     17.87 o 
  -7   1  11       50.69       47.25     15.99 o 
  -6   1  11        3.35        3.38     11.34 o 
  -5   1  11       15.54       -9.92      9.92 o 
  -4   1  11       80.44       48.99     10.69 o 
  -3   1  11      143.58      160.63     14.95 o 
  -2   1  11        2.52        4.12      6.83 o 
  -1   1  11     2095.90     1753.65     42.98 o 
   0   1  11      721.11      608.81     15.64 o 
   1   1  11      142.31      133.95      7.05 o 
   2   1  11       18.21       12.88      4.63 o 
   3   1  11       14.78       13.35      5.12 o 
   4   1  11       20.88       20.89      6.18 o 
   5   1  11       34.99       29.37      7.55 o 
   6   1  11      123.68      115.06     15.96 o 
   7   1  11       36.70       59.80     21.36 o 
  -8   2  11        0.21       -1.01     16.97 o 
  -7   2  11        6.21       25.49     10.60 o 
  -6   2  11      156.17      134.79     13.20 o 
  -5   2  11       46.79       48.80     17.71 o 
  -4   2  11       43.09       38.04     12.50 o 
  -3   2  11       48.80       43.71     11.94 o 
  -2   2  11       76.33       60.12     10.52 o 
  -1   2  11       42.06       42.87      8.02 o 
   0   2  11       33.32       20.87      6.00 o 
   1   2  11       30.41       23.54      5.77 o 
   2   2  11        4.11        4.48      4.92 o 
   3   2  11      319.80      262.88      8.41 o 
   4   2  11        2.49        2.85      6.00 o 
   5   2  11        1.27       -5.41      7.87 o 
   6   2  11        1.76        9.55     12.40 o 
   7   2  11       52.30       80.41     21.61 o 
  -7   3  11      263.71      314.33     22.41 o 
  -6   3  11       17.00       27.55     10.97 o 
  -5   3  11       46.08       57.27     11.08 o 
  -4   3  11       61.55       61.30     14.16 o 
  -3   3  11        3.01       18.64     11.29 o 
  -2   3  11      198.37      182.78     14.82 o 
  -1   3  11      607.42      705.85     19.21 o 
   0   3  11      258.43      253.70     11.48 o 
   1   3  11       26.05       40.92      5.90 o 
   2   3  11        1.51        7.47      5.30 o 
   3   3  11      391.83      356.57     10.55 o 
   4   3  11       14.05       11.48      6.47 o 
   5   3  11       58.34       84.97     10.72 o 
   6   3  11        1.47        0.50     15.58 o 
   7   3  11        0.02       -8.04     16.58 o 
  -7   4  11        1.13        7.71     11.09 o 
  -6   4  11       37.77       40.60     12.77 o 
  -5   4  11        0.47        6.67      9.14 o 
  -4   4  11      303.00      284.54     22.46 o 
  -3   4  11       77.42       84.68     14.95 o 
  -2   4  11      101.74      107.44     11.71 o 
  -1   4  11      397.96      349.45     15.69 o 
   0   4  11        7.14        7.21      6.90 o 
   1   4  11      484.87      425.83     15.48 o 
   2   4  11        0.04       -4.79      4.79 o 
   3   4  11      112.87       98.14      7.44 o 
   4   4  11       36.45       45.05      9.83 o 
   5   4  11       19.93       12.39      7.70 o 
   6   4  11      106.31       74.12     19.35 o 
  -6   5  11       55.80      111.86     21.86 o 
  -5   5  11      193.40      238.47     17.41 o 
  -4   5  11      187.00      228.01     21.07 o 
  -3   5  11        1.02       23.03     12.60 o 
  -2   5  11       99.89      127.95     10.80 o 
  -1   5  11       50.49       51.70      9.70 o 
   0   5  11        0.22       13.86      8.58 o 
   1   5  11        5.86        2.41      5.61 o 
   2   5  11      245.75      223.38      9.65 o 
   3   5  11       26.80       46.26      7.13 o 
   4   5  11      446.62      481.63     16.83 o 
   5   5  11        0.69       -4.53      7.65 o 
   6   5  11       71.67       68.45     14.47 o 
  -6   6  11       71.91      102.07     19.74 o 
  -5   6  11        6.86        6.55     14.66 o 
  -4   6  11        0.07       -5.92      9.00 o 
  -3   6  11       25.35       37.44     10.79 o 
  -2   6  11       20.90       12.16     13.44 o 
  -1   6  11       49.83       62.61     10.77 o 
   0   6  11      974.74      926.66     24.72 o 
   1   6  11        3.27        4.83      6.18 o 
   2   6  11      244.03      227.76     11.72 o 
   3   6  11        0.51        2.74      6.46 o 
   4   6  11        4.46        9.80      7.81 o 
   5   6  11       14.21       20.43      9.39 o 
  -5   7  11        7.61       13.88     12.32 o 
  -4   7  11       34.84       28.46     10.64 o 
  -3   7  11      525.12      457.87     19.62 o 
  -2   7  11      452.49      428.12     23.58 o 
  -1   7  11      125.73      133.60     12.90 o 
   0   7  11       22.99        8.59      7.47 o 
   1   7  11       31.89       31.34      7.99 o 
   2   7  11       87.27       78.50      9.07 o 
   3   7  11      371.25      341.34     13.38 o 
   4   7  11       50.09       44.33     10.59 o 
  -4   8  11       57.89       63.74     14.70 o 
  -3   8  11       47.34       61.22     11.18 o 
  -2   8  11       13.79       42.22     11.96 o 
  -1   8  11      111.03      113.57     15.69 o 
   0   8  11      221.32      276.27     14.18 o 
   1   8  11       52.41       45.46      8.78 o 
   2   8  11      135.15      178.65     14.33 o 
   3   8  11       11.59       16.82      9.53 o 
  -2   9  11       14.26       11.86     11.45 o 
  -1   9  11      296.11      269.50     18.45 o 
   0   9  11        1.66        6.34      9.92 o 
   1   9  11      299.12      293.68     18.32 o 
   2   9  11        7.32        9.44     10.16 o 
  -1 -11  12      109.31      129.15     18.34 o 
   0 -11  12       24.35       61.31     17.59 o 
   1 -11  12        1.74       10.55     15.58 o 
  -2 -10  12       12.89       31.16     13.57 o 
  -1 -10  12      497.47      442.48     31.16 o 
   0 -10  12      109.14       93.97     18.34 o 
   1 -10  12      444.28      456.80     35.18 o 
   2 -10  12        0.09       -4.02     16.33 o 
   3 -10  12       25.98       44.09     33.54 o 
  -3  -9  12       50.68       37.44     13.57 o 
  -2  -9  12      162.63      133.92     18.34 o 
  -1  -9  12        1.32       31.16     13.32 o 
   0  -9  12       29.23       30.15     14.82 o 
   1  -9  12      236.01      230.16     25.63 o 
   2  -9  12        3.20       -2.37     11.23 o 
   3  -9  12      656.59      600.34     26.11 o 
   4  -9  12       15.82       17.38      9.78 o 
  -5  -8  12      199.95      204.70     18.97 o 
  -4  -8  12      639.00      631.49     29.21 o 
  -3  -8  12      424.96      492.70     27.01 o 
  -2  -8  12       49.81       51.01     13.82 o 
  -1  -8  12      675.52      779.19     30.78 o 
   0  -8  12        1.32       16.00     10.09 o 
   1  -8  12      363.95      378.48     21.76 o 
   2  -8  12        0.24       21.34     15.51 o 
   3  -8  12       32.87       60.41      9.76 o 
   4  -8  12      571.15      579.57     21.68 o 
   5  -8  12        2.05       -3.19     10.17 o 
  -6  -7  12       59.60       66.14     13.61 o 
  -5  -7  12       21.52       35.32     12.57 o 
  -4  -7  12       91.61       99.84     13.81 o 
  -3  -7  12      123.07      108.94     15.08 o 
  -2  -7  12      584.03      538.93     29.97 o 
  -1  -7  12        0.28       11.18      8.13 o 
   0  -7  12     1216.30     1066.32     38.37 o 
   1  -7  12      140.53      150.13     11.53 o 
   2  -7  12      803.44      723.28     21.91 o 
   3  -7  12        8.06       13.44      8.43 o 
   4  -7  12       29.65       24.11      9.70 o 
   5  -7  12       35.61       14.23     10.66 o 
  -6  -6  12      729.58      739.73     29.36 o 
  -5  -6  12       51.35       58.18     11.43 o 
  -4  -6  12      213.87      217.93     15.35 o 
  -3  -6  12      345.82      344.54     17.60 o 
  -2  -6  12      484.99      439.95     19.40 o 
  -1  -6  12        0.67       -6.84      7.74 o 
   0  -6  12      228.90      234.44     11.74 o 
   1  -6  12       44.93       57.21      9.20 o 
   2  -6  12      290.97      261.11     11.60 o 
   3  -6  12      219.62      203.77     12.80 o 
   4  -6  12      184.74      172.11     12.77 o 
   5  -6  12       57.80       51.41     18.06 o 
   6  -6  12      345.64      350.33     23.39 o 
  -7  -5  12        0.51       -6.55     15.75 o 
  -6  -5  12        0.82        9.06     16.17 o 
  -5  -5  12      201.05      194.97     13.04 o 
  -4  -5  12       14.62       12.59      8.17 o 
  -3  -5  12      691.78      698.27     21.48 o 
  -2  -5  12      527.15      640.98     23.12 o 
  -1  -5  12      113.16      110.21     10.92 o 
   0  -5  12      452.76      520.35     17.15 o 
   1  -5  12        6.57        3.54      6.92 o 
   2  -5  12      353.42      355.28     13.33 o 
   3  -5  12      114.69      141.54     11.40 o 
   4  -5  12      162.57      202.63     13.46 o 
   5  -5  12      137.61      173.55     13.77 o 
   6  -5  12       64.51       56.18     24.98 o 
  -7  -4  12      254.49      227.50     25.80 o 
  -6  -4  12       23.80        3.40     11.50 o 
  -5  -4  12        0.90        0.28      9.75 o 
  -4  -4  12       24.59       22.99      8.32 o 
  -3  -4  12        0.23        0.87      7.25 o 
  -2  -4  12       17.98       16.21      7.23 o 
  -1  -4  12       11.33       -0.89      7.93 o 
   0  -4  12      258.35      228.59     16.10 o 
   1  -4  12      200.87      191.89      8.70 o 
   2  -4  12       29.06       21.66      6.71 o 
   3  -4  12      302.93      294.86     14.44 o 
   4  -4  12      114.87      116.08     11.82 o 
   5  -4  12       99.75       98.97     19.66 o 
   6  -4  12      111.82      114.33     19.07 o 
   7  -4  12       30.00        3.02     22.36 o 
  -7  -3  12      365.26      369.84     23.17 o 
  -6  -3  12       70.26       72.65     16.18 o 
  -5  -3  12       18.53       17.92     18.87 o 
  -4  -3  12        3.04        5.57      9.22 o 
  -3  -3  12      140.04      126.02     12.44 o 
  -2  -3  12       79.86      104.35      9.32 o 
  -1  -3  12     1148.71     1089.05     27.60 o 
   0  -3  12      164.19      171.98     10.52 o 
   1  -3  12       16.19       11.04      5.49 o 
   2  -3  12       33.87       33.20      5.73 o 
   3  -3  12      245.84      253.34     13.28 o 
   4  -3  12        6.33       -5.24      8.78 o 
   5  -3  12       47.00       43.50     11.07 o 
   6  -3  12       28.99       13.49     13.58 o 
   7  -3  12        8.79       33.51     25.50 o 
  -7  -2  12        1.64       -3.64     10.91 o 
  -6  -2  12       36.67       56.76     11.25 o 
  -5  -2  12        1.46        9.58     16.65 o 
  -4  -2  12        4.97       -0.04      9.51 o 
  -3  -2  12       60.50       64.84     14.51 o 
  -2  -2  12       48.17       53.49      8.45 o 
  -1  -2  12       64.26       72.96      8.34 o 
   0  -2  12        1.27        3.84      6.11 o 
   1  -2  12        7.93       13.21      5.07 o 
   2  -2  12       21.32       18.24      5.42 o 
   3  -2  12        1.22       14.23      7.87 o 
   4  -2  12        2.45       -7.44      7.44 o 
   5  -2  12       12.70        8.36      8.09 o 
   6  -2  12       32.11       50.59     16.58 o 
   7  -2  12       89.65      135.94     28.27 o 
  -7  -1  12       19.99       11.35     29.19 o 
  -6  -1  12      268.57      238.01     18.35 o 
  -5  -1  12       34.48       37.99     10.82 o 
  -4  -1  12        9.11       15.99      9.50 o 
  -3  -1  12       21.77       11.10      9.40 o 
  -2  -1  12      140.89      131.24     17.25 o 
  -1  -1  12       80.67       63.29      9.14 o 
   0  -1  12       57.64       54.93      5.54 o 
   1  -1  12       59.83       64.71      5.47 o 
   2  -1  12       90.09       88.19      8.97 o 
   3  -1  12       23.60       19.01      8.08 o 
   4  -1  12      520.85      447.67     29.34 o 
   5  -1  12       77.37       85.10     11.01 o 
   6  -1  12       70.38       55.32     15.15 o 
   7  -1  12      156.71      154.46     20.42 o 
  -7   0  12        6.07        4.03     13.83 o 
  -6   0  12      306.91      314.09     36.96 o 
  -5   0  12       42.11       21.32     13.32 o 
  -4   0  12        3.10        6.43      8.28 o 
  -3   0  12        7.55       15.39      8.65 o 
  -2   0  12      209.27      273.38     26.38 o 
  -1   0  12        2.14       15.72      8.63 o 
   0   0  12       17.81       12.23      4.37 o 
   1   0  12        0.25        3.47      4.38 o 
   2   0  12      198.59      232.69      9.52 o 
   3   0  12        0.41       -5.44      7.29 o 
   4   0  12      170.33      154.13     12.48 o 
   5   0  12        2.90       -3.02     11.54 o 
   6   0  12       90.49      139.97     17.77 o 
   7   0  12       11.72       16.02     21.36 o 
  -7   1  12       43.36       25.64     20.55 o 
  -6   1  12      288.31      245.23     22.56 o 
  -5   1  12       43.84       60.26     11.78 o 
  -4   1  12      363.83      314.18     17.54 o 
  -3   1  12      165.26      146.50     17.36 o 
  -2   1  12       15.10       11.56     13.57 o 
  -1   1  12      289.58      251.52     24.62 o 
   0   1  12       32.83       19.43      4.77 o 
   1   1  12      277.95      284.73     10.04 o 
   2   1  12       40.11       41.00      5.88 o 
   3   1  12       93.96      121.68     11.53 o 
   4   1  12      663.32      577.35     16.75 o 
   5   1  12        7.20       16.55      8.70 o 
   6   1  12      352.40      357.03     28.77 o 
   7   1  12      156.60      165.08     25.88 o 
  -7   2  12       31.55       17.76     17.15 o 
  -6   2  12       12.36       17.39     22.02 o 
  -5   2  12      941.34      940.82     48.58 o 
  -4   2  12       90.41       92.76     17.21 o 
  -3   2  12      371.55      421.92     25.08 o 
  -2   2  12       23.81       32.66     15.83 o 
  -1   2  12       85.72       86.29     11.84 o 
   0   2  12      748.90      754.64     20.60 o 
   1   2  12      150.51      165.33      8.25 o 
   2   2  12        2.79       12.85      5.87 o 
   3   2  12      426.82      403.43     15.49 o 
   4   2  12       47.40       27.63      8.00 o 
   5   2  12      603.37      578.90     22.19 o 
   6   2  12        0.17       15.58     17.84 o 
  -7   3  12      209.99      264.29     43.07 o 
  -6   3  12       23.95       32.58     15.45 o 
  -5   3  12      243.48      281.96     26.01 o 
  -4   3  12        3.35       60.29     14.34 o 
  -3   3  12      196.96      287.94     21.77 o 
  -2   3  12       46.90       58.80     17.34 o 
  -1   3  12      199.27      215.46     18.59 o 
   0   3  12        5.89        5.62      6.48 o 
   1   3  12       32.48       30.82      6.95 o 
   2   3  12       16.54       30.76      7.60 o 
   3   3  12     1456.36     1526.23     28.60 o 
   4   3  12       51.21       50.42      8.92 o 
   5   3  12      518.00      489.34     21.94 o 
   6   3  12       33.46       55.53     20.10 o 
  -6   4  12      199.71      198.97     22.21 o 
  -5   4  12      176.21      214.76     21.84 o 
  -4   4  12        1.00        3.39     13.07 o 
  -3   4  12      351.11      324.62     22.96 o 
  -2   4  12      289.58      262.32     18.66 o 
  -1   4  12     1292.90     1145.02     40.33 o 
   0   4  12      344.85      329.58     15.94 o 
   1   4  12       15.44       19.59      6.53 o 
   2   4  12      672.80      646.69     16.07 o 
   3   4  12      258.40      244.26     10.24 o 
   4   4  12      249.40      224.95     14.99 o 
   5   4  12      127.65      117.10     14.87 o 
   6   4  12        0.06       -5.31     12.55 o 
  -6   5  12       70.66       73.54     48.12 o 
  -5   5  12        0.05       22.44     15.21 o 
  -4   5  12      601.28      605.05     33.14 o 
  -3   5  12       48.08       53.83     11.56 o 
  -2   5  12       59.47       79.53     13.41 o 
  -1   5  12      208.48      216.01     26.63 o 
   0   5  12      125.17      126.90     11.37 o 
   1   5  12      275.58      350.10     13.19 o 
   2   5  12      487.12      529.56     14.74 o 
   3   5  12        0.77        9.36      6.62 o 
   4   5  12        0.41       23.61     10.14 o 
   5   5  12        0.20       -0.13      9.88 o 
  -5   6  12        0.45        0.52     14.87 o 
  -4   6  12      142.59      138.30     38.19 o 
  -3   6  12       13.06       46.07     18.26 o 
  -2   6  12       62.77       83.92     13.32 o 
  -1   6  12        9.88       20.43      9.47 o 
   0   6  12       53.91      114.58     23.62 o 
   1   6  12       44.76       57.71     13.20 o 
   2   6  12      457.49      520.54     21.64 o 
   3   6  12       17.01       17.55      7.56 o 
   4   6  12      454.17      423.18     20.11 o 
  -4   7  12       62.01       73.07     12.35 o 
  -3   7  12        0.65       -9.35      9.35 o 
  -2   7  12      463.41      398.55     20.31 o 
  -1   7  12        4.42        4.68      9.31 o 
   0   7  12       69.71       66.88     11.41 o 
   1   7  12        2.21       -6.22      7.55 o 
   2   7  12       81.82       72.84      9.72 o 
   3   7  12       73.73       64.19      8.73 o 
   4   7  12        2.78       26.44     15.28 o 
  -3   8  12        1.66        5.30     10.99 o 
  -2   8  12        5.02        9.06     13.20 o 
  -1   8  12        0.14        4.91     11.04 o 
   0   8  12       23.17       34.52     10.71 o 
   1   8  12      196.64      214.13     15.57 o 
   2   8  12      366.54      395.67     19.26 o 
  -2 -10  13        0.38       25.63     14.82 o 
  -1 -10  13        0.09        6.28     13.82 o 
   0 -10  13       23.82       25.38     16.58 o 
   1 -10  13       56.98       66.08     20.35 o 
   2 -10  13      159.76      137.94     24.62 o 
  -4  -9  13       17.96       31.66     13.32 o 
  -3  -9  13       92.06      105.53     17.34 o 
  -2  -9  13      156.58      125.13     19.35 o 
  -1  -9  13      259.17      229.66     23.62 o 
   0  -9  13      169.65      167.85     23.12 o 
   1  -9  13       24.71        6.03     16.83 o 
   2  -9  13        9.84       14.72     12.24 o 
   3  -9  13        0.28       -3.94     11.27 o 
  -5  -8  13        6.79       35.51     20.98 o 
  -4  -8  13      181.29      206.70     18.59 o 
  -3  -8  13       12.52       18.55     11.62 o 
  -2  -8  13      221.73      226.39     23.62 o 
  -1  -8  13        1.25       -3.77     13.32 o 
   0  -8  13        4.16       17.82     10.80 o 
   1  -8  13        7.15       11.21     11.53 o 
   2  -8  13      163.01      156.58     17.05 o 
   3  -8  13       32.23       35.30      9.64 o 
   4  -8  13      124.23      128.15     12.85 o 
  -5  -7  13       51.94       56.30     13.96 o 
  -4  -7  13        1.97       23.32     12.13 o 
  -3  -7  13      132.11      109.43     15.10 o 
  -2  -7  13       28.07       20.41      9.37 o 
  -1  -7  13        0.09        5.40      8.37 o 
   0  -7  13       35.07       33.00     18.34 o 
   1  -7  13      201.07      186.15     13.03 o 
   2  -7  13        1.18       12.42     10.48 o 
   3  -7  13        2.10        6.11      7.49 o 
   4  -7  13        0.08        1.47      9.56 o 
   5  -7  13      207.23      200.12     15.51 o 
  -6  -6  13       25.37       22.02     12.59 o 
  -5  -6  13        5.21       -6.33     10.04 o 
  -4  -6  13       42.50       35.50     11.11 o 
  -3  -6  13      215.81      228.65     14.90 o 
  -2  -6  13        2.55        3.44      8.32 o 
  -1  -6  13       78.75       68.96     10.71 o 
   0  -6  13      283.64      373.36     23.09 o 
   1  -6  13       31.53       15.54      9.08 o 
   2  -6  13        5.13       11.03      6.89 o 
   3  -6  13       16.38       11.49      8.41 o 
   4  -6  13       14.90       20.58     11.90 o 
   5  -6  13       18.84        6.81     14.64 o 
  -6  -5  13       37.53       46.72     16.40 o 
  -5  -5  13       92.95       89.61     13.12 o 
  -4  -5  13      150.24      193.12     12.98 o 
  -3  -5  13       87.74       78.36      9.68 o 
  -2  -5  13      332.54      324.27     17.13 o 
  -1  -5  13      231.62      195.49     13.62 o 
   0  -5  13        5.12       16.37      7.47 o 
   1  -5  13        0.23        0.70     12.45 o 
   2  -5  13      163.92      135.21      9.78 o 
   3  -5  13      145.40      152.11     10.44 o 
   4  -5  13      396.33      421.19     18.43 o 
   5  -5  13        0.98      -11.50     12.40 o 
   6  -5  13       21.36       29.53     12.14 o 
  -7  -4  13      138.23      136.59     33.80 o 
  -6  -4  13        0.41       11.27     12.05 o 
  -5  -4  13      232.79      195.26     16.40 o 
  -4  -4  13      163.97      164.81     14.00 o 
  -3  -4  13      178.48      171.89     11.96 o 
  -2  -4  13      276.89      271.35     17.99 o 
  -1  -4  13     1095.90      994.31     31.24 o 
   0  -4  13       40.14       22.98      7.82 o 
   1  -4  13      328.15      306.36     12.23 o 
   2  -4  13       75.26       71.47      8.10 o 
   3  -4  13      766.68      681.00     19.46 o 
   4  -4  13        9.67        0.52      8.86 o 
   5  -4  13       48.97       55.79     14.87 o 
   6  -4  13      177.66      169.05     24.59 o 
  -7  -3  13      217.82      238.84     30.15 o 
  -6  -3  13       48.53       44.52     13.31 o 
  -5  -3  13      128.64      143.79     15.50 o 
  -4  -3  13      391.96      350.43     21.24 o 
  -3  -3  13      466.62      417.01     17.20 o 
  -2  -3  13       36.61       49.77      8.57 o 
  -1  -3  13      219.77      249.33     12.71 o 
   0  -3  13       18.60       17.02      7.46 o 
   1  -3  13       24.09       22.08      7.33 o 
   2  -3  13       97.52       86.17      8.45 o 
   3  -3  13     1265.24     1289.84     29.34 o 
   4  -3  13       55.03       35.99     10.99 o 
   5  -3  13      285.63      316.64     19.15 o 
   6  -3  13        6.07       23.57     15.17 o 
  -7  -2  13        0.50      -10.08     13.03 o 
  -6  -2  13       30.80       37.93     12.90 o 
  -5  -2  13      822.65      843.11     31.30 o 
  -4  -2  13       51.63       40.51     11.33 o 
  -3  -2  13      216.88      253.54     16.07 o 
  -2  -2  13       16.94       23.11      7.82 o 
  -1  -2  13        6.15       16.38      7.40 o 
   0  -2  13     1262.46     1190.61     30.05 o 
   1  -2  13      612.85      528.43     16.05 o 
   2  -2  13      378.12      354.70     13.27 o 
   3  -2  13       89.28      111.97      9.20 o 
   4  -2  13        0.71       -7.60      7.60 o 
   5  -2  13      662.59      629.77     24.27 o 
   6  -2  13        0.87       21.65     14.52 o 
  -7  -1  13        3.60       -9.39     13.37 o 
  -6  -1  13      341.03      327.53     21.50 o 
  -5  -1  13        1.35        2.87     12.29 o 
  -4  -1  13     1571.84     1437.58     43.40 o 
  -3  -1  13        4.01        2.71     11.95 o 
  -2  -1  13     1414.55     1278.25     37.79 o 
  -1  -1  13      526.48      436.15     19.04 o 
   0  -1  13      200.26      198.94      8.02 o 
   1  -1  13      189.42      183.26     10.25 o 
   2  -1  13      148.66      131.33     13.93 o 
   3  -1  13        0.19       -6.28      7.54 o 
   4  -1  13       41.24       37.83      9.12 o 
   5  -1  13       65.96       50.38     14.52 o 
   6  -1  13      703.70      650.92     33.05 o 
  -7   0  13        2.37        6.11     17.71 o 
  -6   0  13      476.51      586.01     35.16 o 
  -5   0  13       21.90       35.22     15.64 o 
  -4   0  13        4.79        0.00     15.08 o 
  -3   0  13       76.76      102.27     19.85 o 
  -2   0  13        7.14       26.89     16.08 o 
  -1   0  13       51.04       53.89      9.27 o 
   0   0  13       86.10       81.13      6.48 o 
   1   0  13       72.83      111.91      9.04 o 
   2   0  13     1211.59     1235.67     31.18 o 
   3   0  13        0.07       -7.54      7.54 o 
   4   0  13     1048.94     1088.68     33.64 o 
   5   0  13       10.75       22.84     13.04 o 
   6   0  13       64.05       89.17     20.48 o 
  -7   1  13      264.15      241.66     26.75 o 
  -6   1  13       69.63      117.61     24.00 o 
  -5   1  13      190.11      156.04     25.88 o 
  -4   1  13      611.96      672.70     63.82 o 
  -3   1  13       84.36       76.13     19.60 o 
  -2   1  13      970.68      772.64     44.98 o 
  -1   1  13      446.63      415.08     25.13 o 
   0   1  13      136.20      135.62      7.58 o 
   1   1  13      251.88      245.36     15.84 o 
   2   1  13      260.61      261.28     11.14 o 
   3   1  13       20.66       28.74      9.36 o 
   4   1  13       86.48       78.83      9.71 o 
   5   1  13      257.56      241.11     19.72 o 
   6   1  13      158.45      181.00     18.95 o 
  -7   2  13       72.60       51.01     24.37 o 
  -6   2  13        0.75      -18.59     18.59 o 
  -5   2  13      147.31      170.06     19.05 o 
  -4   2  13       11.82       19.81     12.26 o 
  -3   2  13      572.80      582.69     40.20 o 
  -2   2  13        6.12       21.11     16.08 o 
  -1   2  13       87.29       95.11     12.63 o 
   0   2  13      240.17      230.34     11.86 o 
   1   2  13     1007.97      878.64     36.00 o 
   2   2  13      156.68      151.61     10.19 o 
   3   2  13      330.66      317.51     17.04 o 
   4   2  13       12.52       20.33      9.61 o 
   5   2  13       85.44       81.28     10.59 o 
   6   2  13        0.03       13.32     19.10 o 
  -6   3  13        0.07       -2.51     18.59 o 
  -5   3  13       75.69      129.89     19.85 o 
  -4   3  13        2.74        4.46     12.40 o 
  -3   3  13       37.46       62.31     19.35 o 
  -2   3  13        4.55        9.95     12.94 o 
  -1   3  13       25.60       38.31     10.56 o 
   0   3  13       15.58       55.72     13.84 o 
   1   3  13        2.26       -4.61      6.53 o 
   2   3  13        0.89       -3.02      6.62 o 
   3   3  13        3.05       16.51      7.88 o 
   4   3  13        5.18       -0.98      7.98 o 
   5   3  13      190.38      223.15     15.51 o 
  -6   4  13      132.18      154.31     44.10 o 
  -5   4  13       28.52       58.13     16.63 o 
  -4   4  13       99.55      110.06     29.52 o 
  -3   4  13      216.77      161.56     23.87 o 
  -2   4  13        0.29       -0.13     10.13 o 
  -1   4  13       88.91       66.56     11.89 o 
   0   4  13        0.10       -1.66      9.30 o 
   1   4  13       33.43       36.75      9.92 o 
   2   4  13       15.31        9.48      6.62 o 
   3   4  13       37.31       38.14      7.62 o 
   4   4  13       22.96       25.58     10.51 o 
   5   4  13        0.86      -11.57     11.57 o 
  -5   5  13       13.32       28.23     18.97 o 
  -4   5  13       20.07       32.97     32.41 o 
  -3   5  13       43.53       54.18     14.30 o 
  -2   5  13        4.01       -9.94      9.94 o 
  -1   5  13       23.63       31.55     11.64 o 
   0   5  13       20.20       23.47     11.10 o 
   1   5  13      265.44      238.26     13.08 o 
   2   5  13        1.39        0.87      7.64 o 
   3   5  13       35.18       27.48      8.81 o 
   4   5  13        6.41       21.39     10.59 o 
  -4   6  13        6.84       10.94     11.75 o 
  -3   6  13        2.66       -0.18     12.05 o 
  -2   6  13       11.73       25.12     12.43 o 
  -1   6  13      108.42      105.15     12.72 o 
   0   6  13        8.67       11.60      9.66 o 
   1   6  13       47.18       48.98     12.67 o 
   2   6  13       69.84       66.30     10.23 o 
   3   6  13        4.66       -8.02      8.02 o 
   4   6  13        6.83       13.15     10.96 o 
  -3   7  13       10.04        7.71     11.35 o 
  -2   7  13       14.65       19.75     11.10 o 
  -1   7  13       24.77       23.17     10.74 o 
   0   7  13       20.47       12.81     10.48 o 
   1   7  13        0.22        9.10     10.15 o 
   2   7  13      139.39      186.47     17.48 o 
  -1   8  13        1.63       12.65     11.08 o 
   0   8  13       35.40       54.23     12.18 o 
  -3  -9  14        2.97       41.21     15.58 o 
  -2  -9  14       56.99       80.41     18.84 o 
  -1  -9  14      290.61      314.08     29.15 o 
   0  -9  14       82.14       76.13     19.85 o 
   1  -9  14      240.27      215.84     26.13 o 
   2  -9  14        6.85       22.29     13.73 o 
  -4  -8  14       43.72       39.15     13.89 o 
  -3  -8  14        2.53       25.49     16.46 o 
  -2  -8  14       97.17       79.90     18.34 o 
  -1  -8  14        0.37       19.60     16.08 o 
   0  -8  14      428.50      418.38     24.16 o 
   1  -8  14       18.31       27.59     12.86 o 
   2  -8  14      313.32      310.45     22.65 o 
   3  -8  14        5.23       32.57     11.46 o 
  -5  -7  14        2.64        3.10     12.78 o 
  -4  -7  14      254.02      229.23     20.85 o 
  -3  -7  14      479.11      435.89     26.02 o 
  -2  -7  14      703.98      638.68     25.08 o 
  -1  -7  14       12.32       18.05      9.38 o 
   0  -7  14       26.44       27.70     13.32 o 
   1  -7  14        0.46       -8.40      8.40 o 
   2  -7  14       73.38       75.84     11.59 o 
   3  -7  14      264.54      234.26     18.33 o 
   4  -7  14       53.06       64.04      9.76 o 
  -5  -6  14       50.30       40.34     12.58 o 
  -4  -6  14       54.47       68.43     23.37 o 
  -3  -6  14       55.51       49.87     10.67 o 
  -2  -6  14        2.79        8.16      9.04 o 
  -1  -6  14       93.33      107.10     12.09 o 
   0  -6  14      459.48      397.28     23.80 o 
   1  -6  14      243.41      266.69     16.44 o 
   2  -6  14      659.71      651.87     18.88 o 
   3  -6  14       41.19       53.94     11.09 o 
   4  -6  14      359.25      350.97     20.09 o 
   5  -6  14       16.99       12.10     12.52 o 
  -6  -5  14       53.89       48.33     13.83 o 
  -5  -5  14       75.20       82.34     17.13 o 
  -4  -5  14      420.89      525.22     20.16 o 
  -3  -5  14       54.95       67.97      9.82 o 
  -2  -5  14        0.29        7.74      9.31 o 
  -1  -5  14      231.52      237.87     17.04 o 
   0  -5  14        9.18        5.22      9.18 o 
   1  -5  14      560.42      568.81     22.21 o 
   2  -5  14      579.24      566.60     19.45 o 
   3  -5  14       59.82       58.01      9.71 o 
   4  -5  14        2.00       -0.10     11.13 o 
   5  -5  14       36.49       22.46     12.70 o 
  -6  -4  14      106.37      114.57     22.08 o 
  -5  -4  14      160.97      163.96     13.45 o 
  -4  -4  14        7.20        3.23      9.07 o 
  -3  -4  14      856.98      737.19     23.44 o 
  -2  -4  14       60.29       52.48      9.17 o 
  -1  -4  14      780.26      717.21     26.98 o 
   0  -4  14       19.13       11.43      7.91 o 
   1  -4  14      357.54      341.23     15.25 o 
   2  -4  14       23.24       12.31      8.33 o 
   3  -4  14       15.10       15.21      8.48 o 
   4  -4  14       71.98       60.96     12.64 o 
   5  -4  14       88.74       88.05     14.49 o 
  -6  -3  14       20.32       17.85     12.95 o 
  -5  -3  14      166.39      195.72     17.18 o 
  -4  -3  14       11.43       15.62     10.51 o 
  -3  -3  14       53.05       61.40      9.60 o 
  -2  -3  14       57.71       62.69      9.45 o 
  -1  -3  14       15.14       12.54      9.22 o 
   0  -3  14      206.18      200.95     12.05 o 
   1  -3  14        0.07       -4.29      6.46 o 
   2  -3  14       35.10       30.89      8.95 o 
   3  -3  14       82.75       73.48     11.90 o 
   4  -3  14        2.57        3.44      9.79 o 
   5  -3  14      376.00      344.70     21.02 o 
   6  -3  14        2.01        3.73     14.92 o 
  -6  -2  14      111.41      119.74     16.74 o 
  -5  -2  14       19.19       29.55     11.89 o 
  -4  -2  14        9.24       13.81     10.60 o 
  -3  -2  14      265.36      313.67     22.94 o 
  -2  -2  14       16.36       17.99      8.18 o 
  -1  -2  14        0.34       -6.93      6.93 o 
   0  -2  14       47.57       58.29      8.96 o 
   1  -2  14      161.90      182.49     26.26 o 
   2  -2  14      105.75      116.05     10.85 o 
   3  -2  14      464.83      443.71     27.49 o 
   4  -2  14       59.66       53.86     10.36 o 
   5  -2  14        2.53       19.00     13.85 o 
   6  -2  14        1.53       21.04     15.23 o 
  -6  -1  14       10.64       24.80     16.15 o 
  -5  -1  14       18.60        9.43     12.40 o 
  -4  -1  14       70.62       56.03     12.94 o 
  -3  -1  14       12.19       19.02     10.84 o 
  -2  -1  14      270.15      213.33     13.29 o 
  -1  -1  14       35.01       31.61      8.27 o 
   0  -1  14       94.51       75.68      9.99 o 
   1  -1  14       22.22       14.12      7.25 o 
   2  -1  14        2.31       -8.51      8.51 o 
   3  -1  14        8.76        1.72      7.95 o 
   4  -1  14      134.69      124.01     15.48 o 
   5  -1  14        5.48       15.95     14.20 o 
   6  -1  14       51.93       41.50     16.06 o 
  -6   0  14        1.34       -3.99     16.42 o 
  -5   0  14        0.96      -14.42     14.63 o 
  -4   0  14        4.53       -9.57     13.43 o 
  -3   0  14        0.28       -3.52     14.32 o 
  -2   0  14      181.98      167.86     15.94 o 
  -1   0  14        6.02        5.79      8.42 o 
   0   0  14       67.57       82.48     11.68 o 
   1   0  14        0.70       -7.71      7.71 o 
   2   0  14      249.97      265.14     13.69 o 
   3   0  14       19.54       10.13     16.42 o 
   4   0  14       41.72       45.83     11.50 o 
   5   0  14        8.78       13.16     11.13 o 
   6   0  14       11.36      -12.83     44.10 o 
  -6   1  14        3.69      -17.64     25.00 o 
  -5   1  14       25.21       11.31     19.35 o 
  -4   1  14       13.76        0.25     17.59 o 
  -3   1  14      149.12      157.79     23.62 o 
  -2   1  14        6.83       29.40     16.58 o 
  -1   1  14       46.99       29.52      7.44 o 
   0   1  14        1.02        1.90      6.59 o 
   1   1  14       97.14       81.12      9.98 o 
   2   1  14      142.37      140.61     12.98 o 
   3   1  14        6.63        0.22      9.06 o 
   4   1  14        0.02       15.21      8.78 o 
   5   1  14      113.55      139.30     17.55 o 
  -6   2  14      184.43      252.02     33.17 o 
  -5   2  14        7.15       -9.05     18.59 o 
  -4   2  14       16.17       20.10     19.35 o 
  -3   2  14       48.50       73.12     20.86 o 
  -2   2  14      161.62      189.45     24.12 o 
  -1   2  14       31.75       46.83     11.04 o 
   0   2  14       78.66       82.67     18.59 o 
   1   2  14      493.99      480.99     17.23 o 
   2   2  14       30.08       19.58      9.57 o 
   3   2  14       26.86       27.26     10.45 o 
   4   2  14        1.06        0.10      8.57 o 
   5   2  14       32.02       68.24     15.63 o 
  -5   3  14        3.04      -12.06     18.59 o 
  -4   3  14       73.46       72.87     32.66 o 
  -3   3  14      199.03      197.49     27.14 o 
  -2   3  14        0.65        3.24     10.48 o 
  -1   3  14      595.73      598.85     73.37 o 
   0   3  14       44.61       52.45     12.78 o 
   1   3  14      134.62      124.45     10.27 o 
   2   3  14       55.21       51.00      8.65 o 
   3   3  14        0.25       16.60      8.57 o 
   4   3  14        2.74       -4.90      9.93 o 
   5   3  14      254.00      289.78     36.94 o 
  -5   4  14      532.93      501.53     42.46 o 
  -4   4  14      117.02      141.62     27.76 o 
  -3   4  14        4.46      -14.74     14.95 o 
  -2   4  14      285.58      245.78     27.76 o 
  -1   4  14        2.22       -5.26      9.93 o 
   0   4  14      159.49      169.61     13.49 o 
   1   4  14      141.52      147.58     12.23 o 
   2   4  14       55.65       61.73      8.48 o 
   3   4  14      260.69      259.64     23.71 o 
   4   4  14        0.80        4.37     10.63 o 
  -4   5  14      328.17      345.52     37.44 o 
  -3   5  14        0.04       12.52     13.14 o 
  -2   5  14      355.12      326.46     22.73 o 
  -1   5  14      105.66      164.33     23.12 o 
   0   5  14       21.12       25.14     10.07 o 
   1   5  14       55.23       88.01     11.40 o 
   2   5  14      242.40      250.65     14.30 o 
   3   5  14      139.39      161.82     14.89 o 
  -3   6  14       20.38       24.53     14.46 o 
  -2   6  14      257.50      298.29     46.48 o 
  -1   6  14        6.55       12.97     10.56 o 
   0   6  14      898.91      911.62     31.09 o 
   1   6  14        0.14       13.69     10.19 o 
   2   6  14      188.91      179.60     14.71 o 
  -1   7  14      197.51      183.75     15.98 o 
   0   7  14       10.72       14.06     10.77 o 
  -1  -9  15       17.24       12.31     16.08 o 
   0  -9  15        8.19      -15.58     15.58 o 
  -3  -8  15        4.31       26.19     13.88 o 
  -2  -8  15       43.48       10.30     16.83 o 
  -1  -8  15        9.90      -15.33     15.33 o 
   0  -8  15        1.78        9.05     16.83 o 
   1  -8  15      101.08      119.95     16.87 o 
   2  -8  15      455.97      438.46     37.69 o 
  -4  -7  15       78.73       62.51     15.28 o 
  -3  -7  15        0.76       10.17     13.44 o 
  -2  -7  15      257.32      234.31     28.64 o 
  -1  -7  15        0.43        4.37      9.83 o 
   0  -7  15      105.55       89.40     15.46 o 
   1  -7  15       73.58       74.21     15.01 o 
   2  -7  15       57.83       86.12     30.78 o 
   3  -7  15        1.23        0.23      9.38 o 
  -5  -6  15       45.84       29.78     12.66 o 
  -4  -6  15       29.71       33.44     15.03 o 
  -3  -6  15        0.23       -6.74      9.79 o 
  -2  -6  15       10.69       24.59     10.42 o 
  -1  -6  15       50.05       49.85     10.97 o 
   0  -6  15      187.07      190.43     14.82 o 
   1  -6  15       51.12       60.07     11.35 o 
   2  -6  15       52.50       50.73     11.32 o 
   3  -6  15        7.06        8.38      9.33 o 
   4  -6  15       20.25       30.02     20.71 o 
  -5  -5  15       18.72        9.91     12.44 o 
  -4  -5  15        3.53        1.78      9.14 o 
  -3  -5  15       49.47       75.17     12.21 o 
  -2  -5  15        4.53       -3.86      9.49 o 
  -1  -5  15       20.64       18.94      9.60 o 
   0  -5  15       75.35       74.04     17.55 o 
   1  -5  15      161.15      183.88     14.65 o 
   2  -5  15       23.32       19.73      9.12 o 
   3  -5  15       43.00       42.38     10.41 o 
   4  -5  15       41.33       38.72     10.89 o 
  -5  -4  15       94.98       88.31     12.72 o 
  -4  -4  15        5.88       21.24      9.74 o 
  -3  -4  15        8.26        9.68      8.68 o 
  -2  -4  15        2.50       -1.45      9.28 o 
  -1  -4  15        4.97        8.81      9.74 o 
   0  -4  15       12.23       12.91      9.28 o 
   1  -4  15      120.30      118.50     28.17 o 
   2  -4  15       72.34       70.67     10.50 o 
   3  -4  15       22.50       12.86      9.50 o 
   4  -4  15       27.70       16.44     10.34 o 
   5  -4  15        0.00       -9.34     11.96 o 
  -6  -3  15        1.66       18.56     14.10 o 
  -5  -3  15        0.18       10.39     13.11 o 
  -4  -3  15       12.53       18.61     14.43 o 
  -3  -3  15      188.42      199.94     13.40 o 
  -2  -3  15        4.39        7.25      8.00 o 
  -1  -3  15      305.63      389.58     45.04 o 
   0  -3  15        0.28       -6.51      7.72 o 
   1  -3  15        6.61       17.39      8.65 o 
   2  -3  15        1.50       17.25      8.82 o 
   3  -3  15       56.82       27.35      9.64 o 
   4  -3  15       25.59       12.94     10.05 o 
   5  -3  15      215.19      235.81     18.13 o 
  -6  -2  15      150.17      143.37     27.56 o 
  -5  -2  15        3.82        3.06     12.19 o 
  -4  -2  15       98.09      105.80     19.12 o 
  -3  -2  15       22.46        8.73      8.74 o 
  -2  -2  15      485.54      491.22     18.85 o 
  -1  -2  15       13.43        6.67      7.78 o 
   0  -2  15      551.61      496.22     18.56 o 
   1  -2  15      410.95      397.51     28.32 o 
   2  -2  15       79.50       66.61      9.85 o 
   3  -2  15      214.99      187.76     13.61 o 
   4  -2  15        0.10       -0.19     10.71 o 
   5  -2  15       66.75       79.97     13.70 o 
  -6  -1  15      248.68      259.32     34.47 o 
  -5  -1  15       19.19       -3.62     12.72 o 
  -4  -1  15      338.67      320.50     20.69 o 
  -3  -1  15       65.37       63.62     13.99 o 
  -2  -1  15        0.21        9.12      8.17 o 
  -1  -1  15       23.09        6.17      8.35 o 
   0  -1  15       67.90       56.89      9.88 o 
   1  -1  15       66.24       36.29      9.41 o 
   2  -1  15      431.41      404.40     17.74 o 
   3  -1  15        0.02       -3.05      9.89 o 
   4  -1  15      761.92      720.83     28.17 o 
   5  -1  15        1.24        1.52     14.04 o 
  -6   0  15        0.03       -5.58     17.00 o 
  -5   0  15       61.57       67.88     19.15 o 
  -4   0  15       11.57       10.93     12.50 o 
  -3   0  15       76.99      101.39     17.97 o 
  -2   0  15      830.31      978.75     31.52 o 
  -1   0  15       14.30       20.72      7.23 o 
   0   0  15     1871.65     1997.42     65.02 o 
   1   0  15       29.41       51.32      9.84 o 
   2   0  15      377.07      468.74     21.65 o 
   3   0  15       52.47       98.47     13.05 o 
   4   0  15        6.39       10.72     11.33 o 
   5   0  15        0.74        7.92     11.28 o 
  -5   1  15        9.24       -7.54     18.59 o 
  -4   1  15      272.31      238.45     30.40 o 
  -3   1  15      129.52      178.40     25.88 o 
  -2   1  15       46.17       38.79     12.52 o 
  -1   1  15      441.66      449.46     22.22 o 
   0   1  15       16.26       12.62     12.16 o 
   1   1  15      507.76      479.13     24.10 o 
   2   1  15      123.09      137.33     13.65 o 
   3   1  15      330.58      327.90     19.18 o 
   4   1  15      484.05      470.24     19.28 o 
   5   1  15      128.64      133.94     15.41 o 
  -5   2  15      764.51      782.94     53.52 o 
  -4   2  15        0.16       -5.78     18.34 o 
  -3   2  15      877.63      879.93     53.77 o 
  -2   2  15        3.97        5.81     11.05 o 
  -1   2  15      154.88      138.52     14.29 o 
   0   2  15      117.00      118.26     16.44 o 
   1   2  15        2.30       11.97     10.09 o 
   2   2  15       64.90       70.69     11.89 o 
   3   2  15      580.85      549.58     20.47 o 
   4   2  15       54.09       84.21     11.19 o 
  -5   3  15       10.76        1.01     20.60 o 
  -4   3  15       29.25       64.83     23.62 o 
  -3   3  15        4.83       12.06     18.84 o 
  -2   3  15       94.59      124.13     15.79 o 
  -1   3  15      585.13      684.84     29.85 o 
   0   3  15      115.16      121.54     14.49 o 
   1   3  15     1054.62     1216.04     37.48 o 
   2   3  15        1.47       17.91     10.27 o 
   3   3  15      609.02      639.32     22.51 o 
   4   3  15       20.20       60.58     12.65 o 
  -4   4  15       19.25       28.64     21.61 o 
  -3   4  15      367.99      320.63     23.61 o 
  -2   4  15       86.77       98.26     36.68 o 
  -1   4  15      167.43      151.14     16.52 o 
   0   4  15       69.37       78.79     11.69 o 
   1   4  15        6.11       -9.28      9.28 o 
   2   4  15      229.09      203.63     14.06 o 
   3   4  15        2.10       -0.23     12.73 o 
  -3   5  15        4.47       20.06     14.12 o 
  -2   5  15      239.91      217.28     23.12 o 
  -1   5  15        6.96       17.41     13.06 o 
   0   5  15      348.47      364.20     17.24 o 
   1   5  15       20.78       37.08     10.97 o 
   2   5  15       74.08       78.99     13.78 o 
  -1   6  15        3.07       28.61     11.51 o 
   0   6  15      313.52      307.31     18.57 o 
   0  -8  16      107.08       91.46     21.86 o 
  -3  -7  16        1.64       -0.90     15.33 o 
  -2  -7  16        1.36       19.59     21.48 o 
  -1  -7  16       14.18       10.06     11.25 o 
   0  -7  16        4.62        6.08     12.45 o 
   1  -7  16       13.14       20.21     21.23 o 
   2  -7  16       88.81       70.57     21.73 o 
  -3  -6  16       27.36       28.32     14.48 o 
  -2  -6  16      349.53      335.82     26.92 o 
  -1  -6  16       31.48       42.41     11.73 o 
   0  -6  16      554.43      584.87     33.54 o 
   1  -6  16        9.23        2.18     14.08 o 
   2  -6  16        4.65       33.06     11.36 o 
   3  -6  16       30.82       22.41     10.24 o 
  -4  -5  16       98.75      126.34     13.27 o 
  -3  -5  16       46.48       27.80     11.72 o 
  -2  -5  16      135.48      150.27     14.62 o 
  -1  -5  16      589.28      554.01     24.87 o 
   0  -5  16       11.05       19.00     17.84 o 
   1  -5  16      273.82      263.74     17.35 o 
   2  -5  16      149.26      152.19     12.98 o 
   3  -5  16      308.45      346.58     27.93 o 
  -4  -4  16       35.56       37.07     11.01 o 
  -3  -4  16      366.39      354.27     17.76 o 
  -2  -4  16       84.99       94.43     15.35 o 
  -1  -4  16       83.78       84.37     12.61 o 
   0  -4  16        7.41        3.52     12.60 o 
   1  -4  16       61.71       61.77     12.02 o 
   2  -4  16       16.14       24.29      9.81 o 
   3  -4  16      329.71      319.84     17.11 o 
   4  -4  16       23.16       25.47     10.83 o 
  -5  -3  16        0.01       15.68     13.42 o 
  -4  -3  16      146.52      136.56     13.60 o 
  -3  -3  16       32.81       28.21     10.30 o 
  -2  -3  16       98.82      111.34     13.06 o 
  -1  -3  16      833.65      882.78     30.94 o 
   0  -3  16        3.91       21.58     10.46 o 
   1  -3  16     1214.95     1303.73     59.25 o 
   2  -3  16       15.16       10.79      9.75 o 
   3  -3  16      532.00      602.00     22.52 o 
   4  -3  16      128.52      156.67     15.89 o 
  -5  -2  16      384.40      416.41     24.58 o 
  -4  -2  16       60.70       63.77     12.22 o 
  -3  -2  16      571.44      641.59     23.20 o 
  -2  -2  16        7.58        7.32      8.94 o 
  -1  -2  16       36.53       17.44     12.88 o 
   0  -2  16      325.65      320.82     18.69 o 
   1  -2  16       47.99       58.62     10.44 o 
   2  -2  16      462.68      434.62     19.13 o 
   3  -2  16      155.59      147.22     15.75 o 
   4  -2  16      290.77      274.16     19.36 o 
  -5  -1  16       24.25       30.94     14.43 o 
  -4  -1  16      443.72      398.10     23.22 o 
  -3  -1  16       11.38       13.03      9.93 o 
  -2  -1  16      827.25      739.08     24.29 o 
  -1  -1  16        0.80       -7.44      9.78 o 
   0  -1  16      127.34      128.79     22.06 o 
   1  -1  16        2.34        5.72      9.32 o 
   2  -1  16        7.87       14.02     12.10 o 
   3  -1  16       49.07       44.02     12.47 o 
   4  -1  16       18.61       28.38     15.87 o 
  -5   0  16        9.73        0.74     14.02 o 
  -4   0  16       56.40       59.44     14.78 o 
  -3   0  16       60.04       48.29     13.54 o 
  -2   0  16      101.72      117.55     14.45 o 
  -1   0  16       32.85       47.49     14.57 o 
   0   0  16       31.52       25.91     19.77 o 
   1   0  16       49.28       55.26     10.72 o 
   2   0  16     1201.38     1282.61     39.60 o 
   3   0  16        2.50       19.87     11.33 o 
   4   0  16      127.68      154.58     15.78 o 
  -4   1  16      113.02      103.27     24.88 o 
  -3   1  16      187.57      170.59     19.53 o 
  -2   1  16      270.81      276.12     25.64 o 
  -1   1  16        0.30       16.75     13.12 o 
   0   1  16       40.61       42.21     14.08 o 
   1   1  16        0.02       -3.64     10.07 o 
   2   1  16        9.85        7.86     10.78 o 
   3   1  16       30.79       50.51     12.28 o 
   4   1  16       21.40        1.96     15.47 o 
  -4   2  16       67.14       96.23     25.63 o 
  -3   2  16      333.16      286.44     33.42 o 
  -2   2  16       19.38       22.55     12.27 o 
  -1   2  16       40.74       41.20     10.30 o 
   0   2  16        2.54        1.90     18.84 o 
   1   2  16      177.68      161.03     15.53 o 
   2   2  16       44.44       29.72     11.97 o 
   3   2  16        7.51       16.32      9.87 o 
  -3   3  16      164.94      137.31     18.13 o 
  -2   3  16       10.64       10.57     12.42 o 
  -1   3  16        0.85       -8.47     10.03 o 
   0   3  16       60.19       63.55     15.17 o 
   1   3  16        4.92       14.70     13.23 o 
   2   3  16       91.10       96.21     13.69 o 
   3   3  16       13.94       16.11     11.54 o 
  -3   4  16       43.40       31.91     20.35 o 
  -2   4  16        2.04       -3.54     11.63 o 
  -1   4  16      128.15      114.36     13.61 o 
   0   4  16        9.54        1.88      9.35 o 
   1   4  16       40.39       44.08     14.10 o 
   2   4  16       43.70       67.94     14.00 o 
  -2  -6  17       56.03       46.99     12.88 o 
  -1  -6  17       57.68       56.47     15.89 o 
   0  -6  17      534.53      543.59     45.35 o 
   1  -6  17        0.87        0.24     13.23 o 
  -3  -5  17       20.74       20.15     11.95 o 
  -2  -5  17       56.12       85.14     13.79 o 
  -1  -5  17        6.54        2.77     17.46 o 
   0  -5  17      146.26      173.83     26.38 o 
   1  -5  17      106.41      123.75     14.30 o 
   2  -5  17       78.99       89.71     14.03 o 
  -3  -4  17      405.09      367.30     18.64 o 
  -2  -4  17       10.14        4.86     11.46 o 
  -1  -4  17      409.87      377.11     21.18 o 
   0  -4  17       39.77       56.80     15.37 o 
   1  -4  17        5.59       29.56     11.87 o 
   2  -4  17        0.13        4.52     10.16 o 
  -4  -3  17      118.65      132.88     13.96 o 
  -3  -3  17       53.01       86.35     12.75 o 
  -2  -3  17        0.22        7.38     11.87 o 
  -1  -3  17        0.88       -6.19     10.69 o 
   0  -3  17      107.71      128.91     18.02 o 
   1  -3  17        4.18       17.63     11.29 o 
   2  -3  17       33.74       42.99     10.84 o 
   3  -3  17       55.72       44.23     11.58 o 
  -4  -2  17      146.08      160.46     14.79 o 
  -3  -2  17       81.71      118.33     12.72 o 
  -2  -2  17       28.05       14.75     15.06 o 
  -1  -2  17        0.01       -5.89     10.86 o 
   0  -2  17        8.69       -5.48     15.45 o 
   1  -2  17       59.38       60.45     12.99 o 
   2  -2  17      101.26      113.43     13.40 o 
   3  -2  17        1.75      -10.32     10.32 o 
  -4  -1  17       48.59       39.06     14.28 o 
  -3  -1  17       50.86       54.43     13.92 o 
  -2  -1  17       18.59       17.51     12.28 o 
  -1  -1  17       16.97        6.62     15.20 o 
   0  -1  17       24.50       15.85     13.77 o 
   1  -1  17      191.41      217.59     15.28 o 
   2  -1  17        0.54       -6.53     11.13 o 
   3  -1  17       36.85       15.80     12.02 o 
  -4   0  17       24.77       35.06     14.34 o 
  -3   0  17        0.38       -9.70     13.42 o 
  -2   0  17      202.58      213.50     18.32 o 
  -1   0  17        5.18        1.68     12.10 o 
   0   0  17        5.38       21.03     13.77 o 
   1   0  17       16.60       29.27     12.12 o 
   2   0  17       19.66        9.83     11.50 o 
   3   0  17        0.05       -6.87     12.34 o 
  -3   1  17        1.16      -18.09     18.59 o 
  -2   1  17        2.26       11.31     16.08 o 
  -1   1  17      197.50      217.58     21.38 o 
   0   1  17       77.64       75.43     16.14 o 
   1   1  17       98.03      113.84     14.76 o 
   2   1  17       20.80        9.27     10.82 o 
  -3   2  17        1.78      -11.89     11.89 o 
  -2   2  17       12.82       20.16     14.67 o 
  -1   2  17       27.55       26.63     14.75 o 
   0   2  17        7.88       30.86     14.02 o 
   1   2  17      268.35      269.91     22.79 o 
   2   2  17       35.71       43.36     20.04 o 
  -1   3  17      745.60      849.06     39.21 o 
   0   3  17      138.59      153.61     26.01 o 
  -1  -4  18        2.60       -2.67     13.41 o 
   0  -4  18       12.82       12.12     14.36 o 
  -2  -3  18        7.11        9.43     12.23 o 
  -1  -3  18      661.02      800.80     37.67 o 
   0  -3  18       29.61       32.65     15.31 o 
   1  -3  18       26.41       35.20     12.80 o 
  -2  -2  18      111.00       90.39     15.08 o 
  -1  -2  18       27.99       37.95     15.55 o 
   0  -2  18      190.27      198.88     21.50 o 
   1  -2  18      165.24      157.96     29.04 o 
  -2  -1  18      245.65      280.23     23.14 o 
  -1  -1  18       32.93       12.75     14.82 o 
   0  -1  18      205.28      227.32     22.82 o 
   1  -1  18        0.00      -11.05     11.05 o 
  -1   0  18       13.22       -5.13     22.18 o 
   0   0  18      722.33      884.21     40.59 o 
                                                 
